# Supplementary material for: A Quantitative Analysis of Cellular Lipid Compositions During Acute Proteotoxic ER Stress Reveals Specificity in the Production of Asymmetric Lipids
Source: Front Cell Dev Biol. 2020 Aug 4;8:756. doi: 10.3389/fcell.2020.00756 (PMC7417482; doi:10.3389/fcell.2020.00756)
Supplement: Supplementary file 2 [file Data_Sheet_2.xlsx]

## Sheet: MIC Data
related to Figure 1A-D
MIC in YPD	Stress: DTT
DTT [mM]	WT	WT	WT	WT	WT	WT	ire1Δ	ire1Δ	ire1Δ	ire1Δ	ire1Δ	ire1Δ
4	0.5442	0.6206	0.5804	0.5719	0.5188	0.5102	0.0036	0.0064	0.0055	0.0063	0.0064	0.005
3.2	0.9264	0.9713	1.002	1.0051	0.9637	0.9728	0.0073	0.008	0.0068	0.0071	0.0078	0.0078
2.56	1.072	1.002	0.9858	1.0116	0.9974	0.9864	0.007	0.0088	0.0067	0.0089	0.0063	0.0053
2.04	1.0947	1.101	1.1348	1.1285	1.1107	1.0986	0.0103	0.0106	0.0087	0.0097	0.0113	0.0124
1.64	1.1232	1.117	1.1221	1.1499	1.1304	1.1156	0.1523	0.0833	0.0541	0.0487	0.0465	0.0465
1.32	1.1785	1.1523	1.1653	1.1524	1.1319	1.1413	0.6524	0.6287	0.6385	0.622		0.6693
1.04	1.1718	1.1761	1.1885	1.1637	1.1482	1.1305	1.1218	1.0726	1.1013	1.0962	1.162	1.123
0.84	1.1673	1.1505	1.1633	1.1582	1.1441	1.1381	1.1922	1.1701	1.1607	1.1589	1.1821	1.1276
0.68	1.1954	1.1755	1.162	1.1561	1.1241	1.1203	1.2122	1.1439	1.1393	1.1511	1.1217	1.1111
0.54	1.2042	1.1717	1.1568	1.1663	1.1292	1.1302	1.2023	1.1692	1.1741	1.1652	1.1704	1.1201
0.42	1.2003	1.1828	1.1922	1.1965	1.1648	1.1723	1.2203	1.1642	1.1705	1.1658	1.1628	1.1721
0	1.1962	1.2343	1.2154	1.1909	1.168	1.1704	1.2218	1.1796	1.1784	1.1742	1.1298	1.1524
MIC in SCD	Stress: DTT
DTT [mM]	WT	WT	WT	WT	WT	WT	ire1Δ	ire1Δ	ire1Δ	ire1Δ	ire1Δ	ire1Δ
2	0.0087	0.0071	0.0084	0.0074	0.0105	0.0082	0.0044	0.0056	0.008	0.0064	0.0057	0.0048
1.6	0.0126	0.0123	0.014	0.0115	0.0096	0.0116	0.0051	0.0055	0.0056	0.0045	0.0063	0.0059
1.28	0.0209	0.0266	0.0296	0.024	0.0361	0.0328	0.005	0.0107	0.0048	0.0056	0.0043	0.004
1.02	0.0748	0.1132	0.0971	0.1391	0.1629	0.1356	0.0039	0.0049	0.0038	0.0059	0.0048	0.006
0.82	0.4736	0.3633	0.3835	0.4039	0.4474	0.3697	0.003	0.0036	0.0025	0.005	0.0037	0.0032
0.66	0.7134	0.7067	0.6513	0.6487	0.6814	0.5993	0.0083	0.0064	0.006	0.0067	0.0059	0.0065
0.52	0.8879	0.8472	0.7972	0.8187	0.7751	0.757	0.0078	0.0073	0.0096	0.0072	0.0094	0.0074
0.42	0.9268	0.913	0.8751	0.9103	0.883	0.8717	0.0157	0.011	0.0181	0.015	0.0173	0.0182
0.34	0.9696	0.9436	0.9109	0.9316	0.8941	0.9122	0.033	0.0287	0.0328	0.0298	0.0284	0.0271
0.27	0.9782	0.9413	0.9019	0.9335	0.91	0.9188	0.2658	0.2288	0.208	0.2022	0.1805	0.187
0.21	0.9864	0.9635	0.9452	0.9457	0.9304	0.9438	0.7802	0.7495	0.73	0.702	0.651	0.6256
0	0.9897	0.9511	0.878	0.9114	0.8903	0.9284	0.9385	0.8792	0.8833	0.8571	0.8363	0.836
MIC in YPD	Stress: TM
TM [µg/ml]	WT	WT	WT	WT	WT	WT	ire1Δ	ire1Δ	ire1Δ	ire1Δ	ire1Δ	ire1Δ
0.4	0.07785	0.07775	0.08565	0.09065	0.08415	0.08365	0.04955	0.04945	0.04775	0.04635	0.04735	0.04795
0.32	0.1549	0.2089	0.2001	0.2091	0.1972	0.2258	0.0534	0.0543	0.0504	0.052	0.0522	0.0525
0.26	0.46885	0.63505	0.58025	0.58605	0.49025	0.53665	0.05925	0.06075	0.05265	0.05875	0.05585	0.05485
0.2	0.91215	0.91575	0.93445	0.96335	0.92985	0.96805	0.10465	0.09305	0.09385	0.09935	0.08835	0.09075
0.16	1.10185	1.06895	1.08735	1.08865	1.08975	1.07635	0.37805	0.43305	0.38375	0.47075	0.37725	0.38715
0.13	1.1047	1.0846	1.116	1.1199	1.0988	1.1026	0.8176	0.7688	0.7206	0.7477	0.6845	0.748
0.1	1.13	1.0922	1.1378	1.1268	1.1246	1.1091	0.9448	0.9441	0.9142	0.9429	0.9246	0.9516
0.08	1.14775	1.09915	1.15895	1.15625	1.13105	1.12535	1.08405	1.07845	0.97405	1.04095	1.01095	1.02975
0.07	1.1577	1.1028	1.1451	1.154	1.1133	1.1273	1.0875	1.0659	1.0468	1.0514	1.0318	1.0657
0.05	1.1615	1.1	1.1424	1.1388	1.1015	1.1285	1.1113	1.1025	1.0381	1.0548	1.0338	1.07
0.04	1.14755	1.10505	1.15265	1.15065	1.09725	1.12375	1.01415	1.10735	1.03025	1.06705	1.04815	1.06715
0	1.1654	1.1378	1.1563	1.1662	1.0979	1.1022	1.1029	1.1093	1.0318	1.0568	1.029	1.043
MIC in SCD	Stress: TM
TM [µg/ml]	WT	WT	WT	WT	WT	WT	ire1Δ	ire1Δ	ire1Δ	ire1Δ	ire1Δ	ire1Δ
2	0.01305	0.01615	0.04905	0.01715	0.06535	0.01365	0.00535	0.00805	0.03345	0.00915	0.03215	0.00755
1.6	0.0284	0.0389	0.023	0.032	0.0289	0.0254	0.0073	0.0083	0.0087	0.0075	0.0079	0.0079
1.28	0.06195	0.06195	0.04675	0.04665	0.03925	0.04235	0.00635	0.00945	0.00655	0.00825	0.00645	0.00575
1.02	0.14275	0.13045	0.12145	0.11395	0.10015	0.11375	0.00645	0.00855	0.00745	0.00965	0.00725	0.00725
0.82	0.39695	0.32415	0.27245	0.28715	0.27825	0.24335	0.00915	0.01055	0.00815	0.01115	0.00965	0.00755
0.66	0.5439	0.4391	0.4006	0.3969	0.41	0.3981	0.0135	0.0116	0.0128	0.0108	0.0096	0.0088
0.52	0.6713	0.6071	0.5172	0.5334	0.528	0.494	0.0301	0.0187	0.0154	0.0146	0.0132	0.0121
0.42	0.77675	0.74035	0.64695	0.72015	0.71085	0.70545	0.25015	0.15595	0.07785	0.09935	0.09655	0.08255
0.34	0.828	0.8089	0.7295	0.7925	0.7901	0.7618	0.5698	0.4846	0.3816	0.4277	0.3708	0.3351
0.27	0.833	0.8333	0.7705	0.7701	0.8135	0.7989	0.763	0.7332	0.7202	0.6666	0.6893	0.591
0.21	0.85115	0.84115	0.80905	0.80075	0.82585	0.80725	0.73865	0.70975	0.70365	0.69305	0.67765	0.62445
0	0.9021	0.8754	0.7697	0.7279	0.8189	0.8196	0.8121	0.7682	0.767	0.767	0.7563	0.6751

## Sheet: Growth Data
Related to Figure 1E-H and Supplementary Figure S1A-H
Growth of BY4741 WT
Time [h]	SCD no stress	SCD DTT	SCD TM	YPD no stress	YPD DTT	YPD TM
0	0.1	0.1	0.1	0.1	0.1	0.1
1.5	0.1	0.1	0.1	0.11	0.1	0.11
2.5	0.13	0.13	0.13	0.13	0.13	0.14
3	0.15	0.15	0.15	0.15	0.15	0.16
4	0.2	0.2	0.2	0.2	0.21	0.21
5.66666	0.36	0.35	0.36	0.4	0.41	0.41
6.6666	0.5	0.51	0.51	0.76	0.74	0.74
7.08333	0.64	0.62	0.64	0.86	0.88	0.88
7.5	0.76	0.75	0.76	1.2	1.12	1.2
8.13333	1	1	1	1.52	1.28	1.48
9.0666	1.47	1.33	1.33	2.38	1.61	2.03
9.76667	1.8	1.4	1.6	3.33	1.8	2.4
10.3333	2.3	1.5	1.6	4.2	2	2.6
11.0833	2.8	1.6	1.8	5.4	2.2	2.8
11.6667	3.3	1.7	1.9	6	2.2	3
Growth of BY4741 ire1Δ
Time [h]	SCD no stress	SCD DTT	SCD TM	YPD no stress	YPD DTT	YPD TM
0	0.1	0.1	0.1	0.1	0.1	0.1
2	0.13	0.13	0.13	0.15	0.15	0.15
3	0.17	0.18	0.17	0.19	0.18	0.18
4	0.25	0.25	0.25	0.25	0.24	0.25
5.6666	0.45	0.45	0.45	0.47	0.45	0.47
6.25	0.58	0.6	0.6	0.7	0.7	0.7
6.566	0.66	0.68	0.66	0.8	0.78	0.8
6.9	0.75	0.75	0.82	0.99	0.9	0.99
7.5	0.96	1	0.96	1.32	1.12	1.24
8.05	1.16	1.08	1.12	1.6	1.28	1.54
8.55	1.5	1.3	1.4	2.4	1.5	2
9.2	1.9	1.4	1.6	2.9	1.6	2.2
9.766	2.3	1.4	1.7	3.7	1.7	2.3
10.333	2.6	1.5	1.8	4.3	1.8	2.4
11.0833	3	1.6	2.2	6	1.9	2.5

## Sheet: Lipid Data
feature	class	structural category	functional category	total chain length	total double bonds	total OH	acyl A	acyl B	dIRE1 SCD DTT			dIRE1 SCD TM			dIRE1 SCD unstressed			dIRE1 YPD DTT			dIRE1 YPD TM			dIRE1 YPD unstressed			WT SCD DTT			WT SCD TM			WT SCD unstressed			WT YPD DTT			WT YPD TM			WT YPD unstressed
CDP-DAG 32:0;0	CDP-DAG	GPL	MEM	32	0	0			0,00333351841664139+J2:L734	0.00253354	0.00345035	0.00746667	0.00425264	0.00423983	0.0158233	0.00782876	0.00803003	0.000973474	0.00140299	0.00135295	NA	NA	NA	NA	NA	NA	0.00238884	0.00302683	0.00519396	0.00303346	0.00252122	0.00346424	0.00945994	0.0112558	0.0126118	0.0011091	0.00159228	NA	NA	NA	NA	NA	NA	NA
CDP-DAG 32:1;0	CDP-DAG	GPL	MEM	32	1	0			0.0725614	0.0624427	0.0866183	0.103018	0.0689091	0.0711278	0.145338	0.10145	0.119956	0.00837899	0.012138	0.0118676	NA	NA	NA	0.00110113	NA	NA	0.0574697	0.0615602	0.085297	0.0618181	0.0513114	0.0868975	0.0855713	0.0994655	0.12506	0.0140647	0.0178113	0.0127273	NA	0.00141687	0.00112168	NA	0.00111395	NA
CDP-DAG 32:2;0	CDP-DAG	GPL	MEM	32	2	0			0.00457832	0.00367557	0.00475171	0.00448023	0.00358598	0.0031277	0.00631696	0.0045593	0.00496092	NA	NA	NA	NA	NA	NA	NA	NA	NA	0.00424689	0.00446663	0.00512751	0.00391271	0.00344401	0.00558072	0.00478771	0.00616003	0.00679719	NA	NA	NA	NA	NA	NA	NA	NA	NA
CDP-DAG 34:0;0	CDP-DAG	GPL	MEM	34	0	0			0.00781375	0.00581068	0.00817761	0.0103971	NA	0.00788767	0.0115459	0.00774507	0.00776817	NA	NA	NA	NA	NA	NA	NA	NA	NA	0.00370702	0.00549053	0.00693762	0.00453976	0.00337491	NA	0.00762332	NA	0.00983461	NA	NA	NA	NA	NA	NA	NA	NA	NA
CDP-DAG 34:1;0	CDP-DAG	GPL	MEM	34	1	0			0.150877	0.120751	0.173838	0.23571	0.145151	0.157448	0.27714	0.193987	0.23643	0.0120658	0.0152597	0.0141889	NA	NA	NA	0.00217004	NA	NA	0.101098	0.099065	0.150993	0.121501	0.098318	0.162681	0.158542	0.174005	0.229903	0.0156198	0.0214115	0.01632	0.00165189	0.00195279	0.00168507	0.00173126	0.00233177	NA
CDP-DAG 34:2;0	CDP-DAG	GPL	MEM	34	2	0			0.0121631	0.0108609	0.0140484	0.0147633	0.009874	0.0100217	0.0152615	0.0137069	0.0139883	NA	NA	NA	NA	NA	NA	NA	NA	NA	0.0117958	0.0125367	0.0127705	0.0119315	0.00942999	0.0143045	0.013195	0.0161904	0.0185065	NA	NA	NA	NA	NA	NA	NA	NA	NA
CDP-DAG 36:1;0	CDP-DAG	GPL	MEM	36	1	0			NA	NA	0.00117186	0.00151127	0.000999652	0.00102616	0.00170649	0.00117158	NA	NA	NA	NA	NA	NA	NA	NA	NA	NA	NA	NA	NA	NA	NA	0.000838394	0.00103966	0.000995828	0.0016089	NA	NA	NA	NA	NA	NA	NA	NA	NA
Cer 32:0;2	Cer	SL	MEM	32	0	2			0.00471307	0.00529371	NA	0.00530559	0.00552532	0.00579339	0.00493876	0.00733368	0.00754491	0.0183777	0.0167537	0.0137037	0.0149246	0.0155103	0.0140646	0.0131809	0.00479511	0.0124189	0.00479065	0.00510589	0.00340809	0.00517154	0.00798021	0.00700255	0.00956111	0.0114838	0.00574567	0.0200842	0.0145908	0.0157908	0.0160381	0.00911395	0.0149701	0.0161089	0.011584	0.0173038
Cer 32:1;2	Cer	SL	MEM	32	1	2			NA	NA	NA	NA	NA	NA	NA	NA	NA	0.00269189	NA	0.0022956	0.00241973	0.00283082	0.00242291	0.00233137	NA	0.00304037	NA	NA	NA	NA	NA	NA	NA	NA	NA	0.00215256	0.00167655	0.00251144	0.0023514	NA	0.00199	0.00263424	NA	0.00335863
Cer 34:0;2	Cer	SL	MEM	34	0	2			0.0104813	0.0148242	0.00655158	0.0159697	0.0198057	0.0173473	0.0158843	0.026727	0.0264163	0.0514482	0.0544964	0.0393657	0.039777	0.0497568	0.0443118	0.0443075	0.0136852	0.0372701	0.0154772	0.0139323	0.0105027	0.0129819	0.0263382	0.0228239	0.0312883	0.0572957	0.0206214	0.0662209	0.0456072	0.0493502	0.0484304	0.0238683	0.0413143	0.05678	0.0292839	0.0568051
Cer 34:0;3	Cer	SL	MEM	34	0	3			NA	NA	NA	NA	NA	NA	NA	NA	NA	0.00312676	NA	0.00295417	0.00208856	NA	0.00292855	0.00237623	NA	0.00229596	NA	NA	NA	NA	NA	NA	NA	NA	NA	0.00326639	0.00324817	0.00289765	0.002294	NA	0.00234256	0.00222009	NA	0.00218025
Cer 34:1;2	Cer	SL	MEM	34	1	2			NA	NA	NA	NA	0.0338995	0.0344393	0.0378442	0.0574744	0.0487778	0.035645	NA	NA	NA	NA	NA	NA	NA	NA	NA	NA	NA	NA	0.0477647	0.0438269	0.0621789	0.149007	0.0409856	0.0421437	0.0275353	0.0279961	NA	NA	NA	NA	NA	0.039804
Cer 36:0;2	Cer	SL	MEM	36	0	2			0.00798878	0.0105887	0.00505889	0.0112001	0.0120304	0.0129679	0.0078186	0.0144094	0.0160778	0.02253	0.0284647	0.0192349	0.020861	0.023132	0.0210906	0.0187499	0.00606223	0.0182273	0.0102201	0.00805014	0.00536796	0.00745556	0.0157859	0.01327	0.0186809	0.029961	0.0111131	0.0303186	0.0219712	0.0286161	0.0236844	0.0108206	0.0228633	0.024023	0.016964	0.0264011
Cer 36:0;3	Cer	SL	MEM	36	0	3			NA	NA	NA	NA	NA	NA	NA	NA	NA	0.00232975	NA	0.00205945	0.00239003	NA	NA	NA	NA	NA	NA	NA	NA	NA	NA	NA	NA	NA	NA	0.00207266	0.00204243	0.00225105	NA	NA	NA	0.00167961	NA	NA
Cer 36:1;2	Cer	SL	MEM	36	1	2			0.0087975	0.0116669	0.00556353	0.0126846	0.0177787	0.0170049	0.0146857	0.0256225	0.0230725	0.0159162	NA	0.0120644	0.0158457	0.0175343	0.016511	0.0158124	0.00613293	0.0134377	0.0104705	0.0132552	0.00855457	0.0115183	0.0243369	0.0197757	0.0294384	0.0798083	0.0172731	0.01884	0.0134766	0.0146558	0.016688	0.00981187	0.0142295	0.0183468	0.012139	0.0197549
Cer 38:0;2	Cer	SL	MEM	38	0	2			NA	NA	NA	NA	NA	NA	NA	NA	NA	0.0102326	0.00782625	0.00881089	0.00486327	0.00487806	0.00395008	0.00439472	0.00288029	0.00459355	NA	NA	NA	NA	NA	NA	NA	NA	NA	0.00902286	0.00921255	0.00986065	0.00392378	0.00284436	0.00424678	0.00437485	0.00273953	0.00384023
Cer 38:0;3	Cer	SL	MEM	38	0	3			NA	NA	NA	NA	NA	NA	NA	NA	NA	0.00244862	NA	0.00198669	0.00183441	NA	NA	NA	NA	NA	NA	NA	NA	NA	NA	NA	NA	NA	NA	0.00179153	0.00224964	NA	NA	NA	NA	NA	NA	NA
Cer 38:0;4	Cer	SL	MEM	38	0	4			NA	NA	NA	NA	NA	NA	NA	NA	NA	NA	0.0120976	NA	NA	NA	NA	NA	NA	NA	NA	NA	NA	NA	NA	NA	NA	NA	NA	NA	NA	NA	NA	NA	NA	NA	NA	NA
Cer 38:1;2	Cer	SL	MEM	38	1	2			NA	NA	NA	NA	NA	NA	NA	NA	NA	0.00170115	NA	NA	NA	NA	NA	NA	NA	NA	NA	NA	NA	NA	NA	NA	NA	NA	NA	NA	NA	NA	NA	NA	NA	NA	NA	NA
Cer 40:0;2	Cer	SL	MEM	40	0	2			NA	NA	NA	NA	NA	NA	NA	NA	NA	0.00616579	NA	0.0055433	0.00305567	NA	NA	0.00245053	0.00315252	0.00287098	NA	NA	NA	NA	NA	NA	NA	NA	NA	0.00556987	0.00548738	0.00574698	NA	0.00232931	NA	0.0027969	NA	NA
Cer 40:0;3	Cer	SL	MEM	40	0	3			NA	NA	NA	NA	NA	NA	NA	NA	NA	NA	NA	NA	0.00155108	NA	NA	NA	NA	NA	NA	NA	NA	NA	NA	NA	NA	NA	NA	NA	NA	NA	NA	NA	NA	NA	NA	NA
Cer 40:0;4	Cer	SL	MEM	40	0	4			NA	NA	NA	NA	NA	NA	NA	NA	NA	NA	NA	NA	3.8102e-05	NA	NA	NA	NA	NA	NA	NA	NA	NA	NA	NA	NA	NA	NA	NA	NA	NA	NA	NA	NA	NA	NA	NA
Cer 42:0;2	Cer	SL	MEM	42	0	2			0.0092218	0.00874884	0.00521555	0.00910019	0.00898491	0.0111261	0.00919228	0.00883792	0.00875284	0.0151365	0.0161756	0.0152769	0.0135173	0.0118713	0.0110687	0.0119775	0.0117772	0.0137276	0.00973723	0.0073574	0.00741521	0.00748195	0.00699319	0.00826891	0.0107616	0.00921782	0.0104333	0.0113426	0.0123364	0.0139924	0.00925047	0.0102023	0.0104751	0.0101782	0.0132689	0.011428
Cer 42:0;3	Cer	SL	MEM	42	0	3			0.00408535	0.00323161	NA	NA	NA	0.00360117	0.00862492	NA	0.0033002	0.00985351	0.0111101	0.00925928	0.0106784	0.00975656	0.00904692	0.00739582	0.00889743	0.00910919	0.0028419	0.00344228	NA	0.00271165	NA	NA	0.00430955	NA	0.00387306	0.00823309	0.0103995	0.012331	0.00877703	0.00882774	0.00917514	0.00810534	0.00845854	0.00781658
Cer 42:0;4	Cer	SL	MEM	42	0	4			0.0102694	0.0101013	0.00536418	0.0115191	0.00979457	0.0127249	0.0116559	0.0105011	0.0110064	NA	NA	NA	0.00361915	0.00412777	0.00446437	0.00362313	0.0027382	0.00464598	0.0125324	0.0100322	0.00987625	0.0112798	0.0117531	0.0123711	0.0135761	0.0135051	0.0135155	0.0019016	0.00143881	NA	0.0044721	0.00462099	0.00497563	0.00406589	0.00529838	0.00422678
Cer 42:1;2	Cer	SL	MEM	42	1	2			NA	NA	NA	NA	NA	NA	NA	NA	NA	0.00191061	NA	0.00197715	0.00320643	NA	0.00276913	NA	0.00265853	0.00351709	NA	NA	NA	NA	NA	NA	NA	NA	NA	0.00160623	0.00189109	NA	NA	0.00270604	NA	0.00247695	NA	0.00240748
Cer 42:1;3	Cer	SL	MEM	42	1	3			NA	NA	NA	NA	NA	NA	0.00325724	NA	NA	NA	NA	NA	NA	NA	NA	NA	NA	NA	NA	NA	NA	NA	NA	NA	NA	NA	NA	NA	NA	NA	NA	NA	NA	NA	NA	NA
Cer 42:1;4	Cer	SL	MEM	42	1	4			NA	NA	NA	NA	NA	NA	NA	NA	NA	NA	NA	NA	0.00249703	NA	NA	NA	NA	NA	NA	NA	NA	NA	NA	NA	NA	NA	NA	NA	NA	NA	NA	NA	NA	NA	NA	NA
Cer 44:0;2	Cer	SL	MEM	44	0	2			0.0107332	0.00897546	0.00979495	NA	0.00474246	NA	0.0106078	0.0074437	0.00812403	0.0345493	0.0307317	0.033276	0.0618187	0.0501682	0.0464537	0.0515509	0.0560911	0.0508117	0.00752045	0.00706958	0.00721253	NA	NA	NA	0.00806233	0.00820507	0.00898606	0.0310976	0.0279002	0.034474	0.0414336	0.0490876	0.0427311	0.0520681	0.0447579	0.0477002
Cer 44:0;3	Cer	SL	MEM	44	0	3			0.0394057	0.0356669	0.0318522	0.013992	0.0140797	0.0135434	0.0322491	0.0207906	0.0193298	0.0339306	0.0368749	0.0327776	0.0855286	0.0673434	0.0642377	0.0546613	0.059637	0.0569617	0.0310702	0.0294079	0.029286	0.0113595	0.0110239	0.0113614	0.0251165	0.0228705	0.0241666	0.034467	0.0364887	0.0458582	0.0687137	0.0776631	0.0720641	0.0540075	0.0843458	0.0517981
Cer 44:0;4	Cer	SL	MEM	44	0	4			0.113999	0.106755	0.0716475	0.121402	0.11722	0.134898	0.114527	0.104919	0.0995337	0.00707358	0.0137569	0.007814	0.0165823	0.022898	0.0210885	0.0159696	0.0156811	0.0187546	0.116742	0.0932143	0.0912198	0.0961027	0.0980379	0.10337	0.117573	0.118394	0.122315	0.00878064	0.00856687	0.0120203	0.0287743	0.0360557	0.0331817	0.0188125	0.0570041	0.0224562
Cer 44:0;5	Cer	SL	MEM	44	0	5			0.00266176	0.00319575	NA	0.00714035	0.00679983	0.00860908	0.00503544	0.0040252	0.00499515	NA	NA	NA	NA	NA	NA	NA	NA	NA	0.00359469	NA	NA	0.00501129	0.00391131	0.00481051	0.00559426	NA	0.00510212	NA	NA	NA	NA	NA	NA	NA	NA	NA
Cer 44:1;2	Cer	SL	MEM	44	1	2			NA	NA	NA	NA	NA	NA	0.00302677	NA	NA	0.00189987	NA	0.00169626	0.00238533	NA	NA	NA	0.00227258	0.00359592	NA	NA	NA	NA	NA	NA	NA	NA	NA	0.00156011	NA	NA	NA	NA	NA	0.00217658	NA	NA
Cer 44:1;3	Cer	SL	MEM	44	1	3			NA	NA	NA	NA	NA	NA	0.0079179	NA	NA	NA	NA	NA	NA	NA	NA	NA	NA	NA	NA	NA	NA	NA	NA	NA	NA	NA	NA	NA	NA	NA	NA	NA	NA	NA	NA	NA
Cer 44:1;4	Cer	SL	MEM	44	1	4			NA	NA	NA	NA	NA	NA	0.00317077	NA	NA	NA	NA	NA	0.00275572	NA	NA	NA	NA	NA	NA	NA	NA	NA	NA	NA	NA	NA	NA	NA	NA	NA	NA	NA	NA	NA	NA	NA
Cer 46:0;2	Cer	SL	MEM	46	0	2			NA	NA	NA	NA	NA	NA	0.00444172	NA	NA	NA	NA	NA	0.00301413	NA	NA	NA	NA	0.00268173	NA	NA	NA	NA	NA	NA	NA	NA	NA	NA	0.00141397	NA	NA	NA	NA	0.00214246	NA	NA
Cer 46:0;3	Cer	SL	MEM	46	0	3			0.0188197	0.0175117	0.0153677	0.00296637	NA	0.00293493	0.0139631	0.00311257	NA	NA	NA	NA	0.00318408	NA	NA	NA	NA	0.00361338	0.00804951	0.00887964	0.00892245	NA	NA	NA	NA	NA	0.0033806	0.00199511	0.0022599	0.00307053	0.00279014	0.00272288	0.00282564	0.00274569	0.00281992	NA
Cer 46:0;4	Cer	SL	MEM	46	0	4			0.0222636	0.0218244	0.0132826	0.0219285	0.0209895	0.0235859	0.0161799	0.0138184	0.0138324	NA	NA	NA	0.0011189	NA	NA	NA	NA	NA	0.0153817	0.0138246	0.0133053	0.0116909	0.0139367	0.0119765	0.0158693	0.0168196	0.0174396	0.00159203	NA	NA	NA	NA	0.00309301	0.00202985	0.00367167	NA
Cer 46:0;5	Cer	SL	MEM	46	0	5			NA	NA	NA	NA	NA	NA	NA	NA	NA	NA	0.00780151	NA	NA	NA	NA	NA	NA	NA	NA	NA	NA	NA	NA	NA	NA	NA	NA	NA	NA	NA	NA	NA	NA	NA	NA	NA
Cer 46:1;3	Cer	SL	MEM	46	1	3			NA	NA	NA	NA	NA	NA	0.00554123	NA	NA	NA	NA	NA	NA	NA	NA	NA	NA	NA	NA	NA	NA	NA	NA	NA	NA	NA	NA	NA	NA	NA	NA	NA	NA	NA	NA	NA
CL 56:0;0	CL	GPL	MEM	56	0	0			NA	NA	NA	NA	NA	NA	NA	NA	NA	0.00578868	0.00876582	0.00744747	0.0145717	0.0122148	0.0107759	0.014114	0.0145279	0.0126686	NA	NA	NA	NA	NA	NA	NA	NA	NA	0.00664152	NA	0.00651287	0.00917816	0.00793713	0.0160474	0.0136782	0.00635313	0.00921195
CL 56:1;0	CL	GPL	MEM	56	1	0			NA	NA	NA	NA	NA	0.00326429	0.00340057	NA	NA	0.0120272	0.0107389	0.0119576	0.0190858	0.0163038	0.0178586	0.0203416	0.0226859	0.022947	NA	NA	NA	0.00463892	NA	NA	NA	0.00496258	0.00486493	0.0102784	NA	0.0100517	0.0152709	0.0171069	0.0175852	0.0151114	0.014692	0.0170611
CL 56:2;0	CL	GPL	MEM	56	2	0			NA	NA	NA	NA	NA	NA	NA	NA	NA	0.00629251	NA	0.009853	0.0112236	0.0143652	0.0117821	0.0132763	0.0178346	0.0135604	NA	NA	NA	NA	NA	NA	NA	NA	NA	0.00705179	0.00949857	0.0088098	0.00827769	0.0130204	0.013058	0.0137794	0.0124492	0.0106824
CL 58:1;0	CL	GPL	MEM	58	1	0			0.00865629	0.00835388	0.0101668	0.0107742	0.0161411	0.0167908	0.0135227	0.0170666	0.0134771	NA	NA	NA	0.0164374	0.0113936	0.0135952	0.00813614	0.013121	0.00902895	0.00866822	0.00705262	NA	0.0146611	0.016773	0.0102708	0.0125436	0.0133383	0.0170584	NA	NA	NA	0.0108015	0.0117446	0.014056	0.0110514	0.0151419	0.00782009
CL 58:2;0	CL	GPL	MEM	58	2	0			0.0122648	0.0146243	0.0159861	0.0149121	0.0171032	0.0188503	0.0163742	0.0180234	0.0189726	0.0195246	0.0206525	0.0259556	0.0299047	0.0258554	0.026834	0.0287198	0.0295448	0.0269278	0.0147269	0.0147584	0.0162094	0.0191731	0.0197155	0.017767	0.0242504	0.0209078	0.0224279	0.019377	0.0221756	0.0232304	0.0223991	0.0284361	0.0243154	0.0287631	0.0260974	0.0217249
CL 58:3;0	CL	GPL	MEM	58	3	0			NA	NA	NA	NA	0.00664904	NA	NA	NA	NA	0.0110295	0.00895801	0.00773282	NA	0.010535	0.00780729	0.00728909	0.010648	0.012885	NA	NA	NA	NA	NA	NA	NA	NA	NA	0.00899302	NA	0.00804299	0.0117688	0.010919	0.0128236	0.0137124	0.00816378	0.00818021
CL 60:1;0	CL	GPL	MEM	60	1	0			0.0262093	0.0249575	0.0223775	0.031538	0.0304052	0.0341631	0.0302382	0.0322083	0.0405655	NA	NA	NA	0.00893112	NA	0.0260834	0.0278984	0.0316451	0.0296734	0.0232677	0.0191415	0.0226266	0.0275778	0.0369608	0.0279331	0.0430148	0.030591	0.0338533	NA	NA	NA	0.0126607	0.0176268	0.0233325	0.0178358	0.0393766	0.0187748
CL 60:2;0	CL	GPL	MEM	60	2	0			0.0171411	0.0249004	0.0242705	0.0295056	0.0284072	0.028494	0.0249331	0.0302357	0.0249007	NA	NA	NA	NA	NA	NA	0.00924117	0.0162657	0.011488	0.0237275	0.0217299	0.023801	0.0354913	0.0339619	0.0313999	0.0100754	0.0257732	0.0200784	NA	NA	NA	NA	NA	NA	NA	0.00946568	0.00619656
CL 60:3;0	CL	GPL	MEM	60	3	0			0.0109637	0.016768	NA	NA	0.0175978	NA	0.0104073	0.0148604	NA	0.0265445	0.0275889	0.0327822	0.0461993	0.0488774	0.0496581	0.0472792	0.0424916	0.041178	NA	NA	NA	0.0131165	NA	0.0104837	0.0102929	0.0102908	0.0103621	0.0209158	0.0230566	0.02317	0.0330653	0.0343195	0.0299646	0.0359462	0.018755	0.0304901
CL 62:2;0	CL	GPL	MEM	62	2	0			0.0254578	0.0260423	0.0272167	0.0263771	0.0258206	0.0274155	0.0279965	0.0268195	0.0351618	0.0208873	0.0194246	0.0320057	0.0280228	0.0272642	0.0262971	0.029123	0.026606	0.0307024	0.0255483	0.0271476	0.0304657	0.0274273	0.0382472	0.0287169	0.036918	0.026703	0.0301805	0.0213886	0.0160839	0.0223751	0.0253423	0.0282633	0.0268138	0.0321025	0.028141	0.0216581
CL 62:3;0	CL	GPL	MEM	62	3	0			0.0112812	0.0137887	0.0129235	0.0121787	0.0145305	0.0129887	0.0105216	0.0148126	0.0146326	0.0137568	0.006322	0.0104592	0.0155058	0.0146594	0.0170359	0.0169787	0.0175616	0.0169872	0.0144039	0.0118879	0.0138083	0.0111027	0.0143939	0.0116661	0.0105506	0.0113974	0.0105009	0.0129326	0.0143436	0.0199685	0.0211496	0.0211887	0.0239989	0.0217742	0.0129348	0.0163164
CL 64:2;0	CL	GPL	MEM	64	2	0			NA	NA	NA	NA	NA	0.0100832	NA	NA	NA	NA	NA	NA	NA	NA	NA	NA	NA	NA	NA	0.0100287	NA	0.0155643	NA	0.00659887	NA	0.0147123	NA	NA	NA	NA	NA	NA	NA	NA	NA	NA
CL 64:3;0	CL	GPL	MEM	64	3	0			0.0224495	0.0210902	0.0206692	0.0177296	0.0225284	0.0232877	0.0138842	0.0113361	0.0129123	NA	NA	NA	NA	NA	NA	NA	NA	NA	0.0223621	0.0219002	0.021572	0.0204971	0.0254716	0.0223763	NA	0.0132414	0.0194563	NA	NA	NA	NA	NA	NA	NA	NA	NA
CL 64:4;0	CL	GPL	MEM	64	4	0			0.00655306	0.0139783	0.0093441	0.00752707	0.0162506	0.0101379	NA	0.00946247	NA	NA	NA	NA	0.0101643	0.00834576	NA	NA	NA	0.00732081	0.0105537	0.0117346	0.00643156	0.00924101	0.0132354	0.0113682	NA	NA	NA	NA	NA	NA	0.00769222	NA	0.00705981	NA	NA	NA
CL 66:4;0	CL	GPL	MEM	66	4	0			0.0495141	0.0596654	0.0490716	0.0475378	0.0612041	0.0530563	0.0427367	0.0491637	0.0518909	0.0197381	0.0199022	0.0211369	0.0239894	0.0248198	0.02746	0.0267593	0.0239562	0.0261787	0.0516387	0.048612	0.0555182	0.0521628	0.0601298	0.0466248	0.0581238	0.0491286	0.0527471	0.0297854	0.0244481	0.0340943	0.0351915	0.0384055	0.0391835	0.0393509	0.0275229	0.0335905
CL 68:2;0	CL	GPL	MEM	68	2	0			NA	NA	NA	0.0446244	0.039726	NA	NA	NA	NA	0.0226857	0.019226	0.0252158	0.0219077	NA	NA	NA	NA	NA	NA	NA	NA	0.0430692	NA	NA	NA	NA	NA	0.0199976	0.0162841	NA	NA	NA	NA	0.0223004	NA	0.0204433
CL 68:3;0	CL	GPL	MEM	68	3	0			0.0210885	0.0227741	0.0325324	0.0356139	0.032349	0.039057	0.0305727	0.0246606	0.0298269	NA	NA	NA	NA	NA	NA	NA	NA	NA	0.0338007	0.0290855	0.0385478	0.0266389	0.0401687	0.0304874	0.0274888	0.0340482	0.0368593	NA	NA	NA	NA	NA	NA	NA	NA	NA
CL 68:4;0	CL	GPL	MEM	68	4	0			0.0549089	0.0567097	0.0592505	0.0547533	0.0577173	0.0582755	0.0513825	0.0580663	0.0588207	0.0199107	0.0186869	0.0212175	0.021422	0.0197199	0.0258985	0.0225889	0.0201001	0.0292392	0.0695938	0.0573415	0.0676963	0.0571693	0.0698944	0.0570614	0.0649121	0.054282	0.0643312	0.0231853	0.0287742	0.0357059	0.0368166	0.0428441	0.0458645	0.0353708	0.0264336	0.0332016
CL 70:4;0	CL	GPL	MEM	70	4	0			0.0261209	0.0245387	0.0278515	0.0253731	0.0253846	0.0285519	0.0264369	0.0228367	0.0289559	0.00926887	0.00797277	0.0111369	0.00948822	0.0110572	0.0114544	0.0117037	0.0108066	0.00835559	0.0363663	0.0243355	0.0331763	0.0305177	0.0382669	0.0273762	0.033288	0.0268968	0.0309134	0.016255	0.0163249	0.0199992	0.0208847	0.0199252	0.022084	0.0208429	0.0133193	0.0224615
CL 72:0;0	CL	GPL	MEM	72	0	0			NA	NA	NA	NA	NA	NA	NA	NA	NA	0.015789	NA	NA	NA	NA	NA	NA	NA	NA	NA	NA	NA	NA	NA	NA	NA	NA	NA	NA	NA	NA	NA	NA	NA	NA	NA	NA
CL 72:4;0	CL	GPL	MEM	72	4	0			0.0688599	0.0588304	0.0530866	0.0428025	0.0407778	0.0456626	0.0690478	0.0614812	0.0806655	0.0466853	0.0427438	0.0515004	0.0334538	0.0293468	0.0332776	0.0439263	0.0397436	0.0383171	0.0591753	0.059545	0.0738676	0.0680683	0.0836034	0.0629701	0.123571	0.0778262	0.0807658	0.0411351	0.0329636	0.0310046	0.0242602	0.0282735	0.0321931	0.0396561	0.0547051	0.0365772
CL 76:2;0	CL	GPL	MEM	76	2	0			NA	NA	NA	NA	NA	NA	NA	NA	NA	0.038743	NA	0.0487752	NA	NA	NA	NA	NA	NA	NA	NA	NA	NA	NA	NA	NA	NA	NA	0.0384656	NA	NA	NA	NA	NA	NA	NA	NA
DAG 10:0;0-16:0;0	DAG	GL	MEM	26	0	0	10:0	16:0	0.1387	0.14099	0.141416	0.195035	0.184689	0.190512	0.223846	0.218748	0.243644	0.467803	0.452555	0.450533	0.966293	1.01979	1.00869	0.992105	1.01169	1.01151	0.146273	0.165994	0.178577	0.200709	0.189151	0.210809	0.211917	0.212763	0.233039	0.415887	0.436398	0.507407	0.968592	0.977425	1.03042	0.897148	0.712802	0.911302
DAG 10:0;0-17:0;0	DAG	GL	MEM	27	0	0	10:0	17:0	NA	NA	NA	NA	NA	NA	NA	NA	NA	0.00199243	0.00201692	NA	NA	0.00521258	0.00550506	0.00434184	0.00372823	0.00430364	NA	NA	NA	NA	NA	NA	NA	NA	NA	NA	0.00209728	0.00245588	0.00490235	0.00520716	0.00494488	0.00350015	NA	0.00366053
DAG 10:0;0-18:0;0	DAG	GL	MEM	28	0	0	10:0	18:0	0.074837	0.0756439	0.0715936	0.0865003	0.0896244	0.0850274	0.0879394	0.0942174	0.0954207	0.236826	0.225057	0.228616	0.366871	0.379911	0.387673	0.350872	0.37305	0.357143	0.073713	0.0784736	0.0862029	0.0868285	0.0877604	0.0912416	0.0902892	0.0861305	0.0958796	0.195705	0.204941	0.235467	0.355125	0.359604	0.367923	0.310111	0.258604	0.316923
DAG 10:0;0-18:1;0	DAG	GL	MEM	28	1	0	10:0	18:1	0.00915482	0.00920728	0.0083528	0.0109471	0.0107354	0.00844903	0.0120477	0.0109914	0.011836	0.00562865	0.00526743	0.00558632	0.00621551	0.00828748	0.00796568	0.00796081	0.00777354	0.00933502	0.00892366	0.01025	0.0100925	0.0106749	0.0104283	0.0118579	0.0119054	0.0111719	0.0115353	0.00483777	0.00489308	0.0057199	0.00732907	0.00747126	0.00737685	0.00663646	0.0105701	0.00792857
DAG 10:0;0-20:0;0	DAG	GL	MEM	30	0	0	10:0	20:0	NA	NA	NA	NA	0.00110121	0.000954637	NA	0.00137765	0.00158519	0.00323164	0.0027261	0.00326038	0.00270478	0.00512928	0.00466853	0.00500403	0.00558938	NA	NA	0.000609128	NA	NA	NA	0.000634781	0.00120483	0.00114737	0.00182433	0.00257886	0.00309786	0.00279123	0.00429987	0.00418317	0.00465749	0.00428056	0.00328711	0.00440211
DAG 10:0;0-22:0;0	DAG	GL	MEM	32	0	0	10:0	22:0	NA	NA	NA	NA	NA	NA	NA	NA	NA	0.00133657	0.000652387	0.00120182	NA	0.00272491	0.00184341	0.00147103	0.0019785	0.00308266	NA	NA	NA	NA	NA	NA	NA	NA	NA	0.000902136	0.000918293	0.00125279	0.00102403	0.00165938	0.00134288	0.00215248	0.000919455	0.00208844
DAG 10:0;0-24:0;0	DAG	GL	MEM	34	0	0	10:0	24:0	NA	NA	NA	NA	NA	NA	NA	NA	NA	0.00246864	0.00171646	0.00146942	0.00538909	0.00842342	0.00577603	0.00791071	0.00644592	0.00720268	NA	NA	NA	NA	NA	NA	0.00139674	NA	NA	0.00339563	NA	0.00262519	0.00509396	0.0076196	0.00401505	0.00625377	0.00504307	0.0057966
DAG 10:1;0-18:0;0	DAG	GL	MEM	28	1	0	10:1	18:0	NA	NA	NA	NA	NA	0.000366193	0.000499274	NA	0.000625011	0.00817089	0.00786975	0.00755119	0.014254	0.0150134	0.0151938	0.0132516	0.0147855	0.0145193	NA	NA	NA	NA	0.000504443	NA	0.000700904	0.000550198	0.000584443	0.00674702	0.0068185	0.00786061	0.0133452	0.0125995	0.0125293	0.0120983	0.0094653	0.0126595
DAG 11:0;0-16:0;0	DAG	GL	MEM	27	0	0	11:0	16:0	NA	NA	NA	NA	NA	NA	NA	NA	NA	0.00776624	0.00796996	0.0100139	0.0208382	0.0116276	0.0136348	0.0129056	0.0118107	0.0127721	NA	NA	NA	NA	NA	NA	NA	NA	NA	0.00784932	0.00756083	0.00914876	0.012202	0.0117825	0.0114852	0.0101082	0.00870116	0.0100798
DAG 11:0;0-18:0;0	DAG	GL	MEM	29	0	0	11:0	18:0	NA	NA	NA	NA	NA	NA	NA	NA	NA	0.00371001	NA	NA	0.00512173	NA	0.00539725	NA	0.00214977	0.00578268	NA	NA	NA	NA	NA	NA	NA	NA	NA	0.00158237	0.00169485	0.00238976	0.00187958	0.00366984	NA	0.0022487	NA	NA
DAG 12:0;0-14:0;0	DAG	GL	MEM	26	0	0	12:0	14:0	0.0136859	0.012335	0.0130348	0.0125797	0.0113045	0.0128764	0.0146646	0.0133827	0.0150085	0.0605096	0.0630441	0.0638675	0.0999477	0.113769	0.104217	0.106221	0.113144	0.111912	0.0158861	0.0172249	0.0167738	0.0165748	0.0148878	0.0159806	0.0170174	0.0163072	0.0163315	0.0609213	0.0654924	0.0764457	0.107443	0.100521	0.116084	0.10147	0.0808069	0.100891
DAG 12:0;0-15:0;0	DAG	GL	MEM	27	0	0	12:0	15:0	NA	NA	NA	NA	NA	NA	NA	NA	NA	0.00463959	0.00457171	0.00555661	0.00613293	0.00717209	0.00724871	0.00655087	0.00616522	0.00655284	NA	NA	NA	NA	NA	NA	NA	NA	NA	0.00468933	0.00437163	0.00532716	0.00654849	0.00647743	0.00677824	0.00571646	0.00464529	0.00536379
DAG 12:0;0-16:0;0	DAG	GL	MEM	28	0	0	12:0	16:0	0.221183	0.21247	0.213791	0.235384	0.233794	0.233703	0.263344	0.259707	0.2814	0.697424	0.696056	0.711329	1.11635	1.19546	1.09987	1.06619	1.15768	1.12318	0.226357	0.236862	0.25423	0.256117	0.247448	0.265455	0.273101	0.255577	0.289671	0.665388	0.70014	0.798482	1.16373	1.15989	1.24413	1.08838	0.795712	1.06976
DAG 12:0;0-16:1;0	DAG	GL	MEM	28	1	0	12:0	16:1	0.0514935	0.0526879	0.0485973	0.0457112	0.0520247	0.0409332	0.0467882	0.0494148	0.0491707	0.0465102	0.0455791	0.0459348	0.0571633	0.055779	0.0545098	0.0503825	0.0536764	0.0559821	0.0557612	0.060854	0.0551682	0.055687	0.0560774	0.0585547	0.0536724	0.0512455	0.0539133	0.0403577	0.0439241	0.0509937	0.0520047	0.0484912	0.0482355	0.044989	0.0866297	0.0491579
DAG 12:0;0-17:0;0	DAG	GL	MEM	29	0	0	12:0	17:0	NA	NA	NA	NA	NA	NA	NA	NA	NA	0.00347639	NA	NA	0.00711631	NA	0.00575969	NA	0.002017	0.00397426	NA	NA	NA	NA	NA	NA	NA	NA	NA	0.00149556	0.00138858	0.00153555	0.00262232	0.0046067	NA	0.00172194	NA	NA
DAG 12:0;0-18:0;0	DAG	GL	MEM	30	0	0	12:0	18:0	0.0614303	0.0583869	0.0579576	0.0544914	0.0541021	0.0567313	0.057643	0.0561193	0.0605817	0.129337	0.132762	0.135127	0.169742	0.179477	0.178286	0.153137	0.17171	0.164106	0.0563305	0.0593939	0.0595125	0.0613073	0.0586423	0.0609001	0.0556763	0.0526688	0.0588546	0.117717	0.126905	0.143079	0.179399	0.18526	0.189106	0.162554	0.116165	0.15599
DAG 12:0;0-18:1;0	DAG	GL	MEM	30	1	0	12:0	18:1	NA	NA	0.0126053	NA	NA	NA	NA	0.0125745	NA	0.00873458	0.00811008	0.00803547	0.0114687	0.0110122	0.00998636	0.00953515	0.0106794	0.0101133	0.0125088	0.0138014	0.0131953	NA	0.0130832	0.0144034	0.0147413	0.0138895	NA	0.00771985	0.00781274	0.00989185	0.00967914	0.010806	0.0095478	0.00853615	0.0174009	0.00833744
DAG 12:0;0-20:0;0	DAG	GL	MEM	32	0	0	12:0	20:0	NA	NA	NA	NA	NA	NA	NA	0.000506902	NA	0.00263105	0.00229276	0.00242906	NA	0.00357559	0.00285916	0.00297955	0.00273763	NA	NA	0.000402245	NA	NA	NA	NA	0.000530174	NA	NA	NA	0.00252455	0.00260737	0.003707	0.00387497	0.00319799	0.0036812	0.00148079	0.00330941
DAG 12:0;0-22:0;0	DAG	GL	MEM	34	0	0	12:0	22:0	NA	NA	NA	NA	NA	NA	NA	NA	NA	0.00387564	0.00237145	0.00181343	NA	0.00351163	0.00423863	0.0039551	0.00285685	0.00327775	NA	NA	NA	NA	NA	NA	NA	NA	NA	0.00249215	0.0023612	0.00174672	0.00390899	0.00598949	0.00717885	0.00233152	0.00219187	NA
DAG 12:0;0-24:0;0	DAG	GL	MEM	36	0	0	12:0	24:0	NA	NA	NA	NA	NA	NA	NA	NA	NA	0.00163808	NA	NA	NA	0.0166522	0.00830972	0.0124711	0.00641043	NA	NA	NA	NA	NA	NA	NA	NA	NA	NA	0.00261574	NA	NA	0.00597797	0.0249849	0.0178014	0.00969375	NA	0.00628174
DAG 12:1;0-16:0;0	DAG	GL	MEM	28	1	0	12:1	16:0	NA	NA	NA	NA	NA	NA	NA	NA	NA	0.0472353	0.0487996	0.0490872	0.0703393	0.0724669	0.0704531	0.0643273	0.0704007	0.0675655	NA	NA	NA	NA	NA	NA	NA	NA	0.000319305	0.0472026	0.0489173	0.0543999	0.0724136	0.0660821	0.0658994	0.0684716	0.0493507	0.0667291
DAG 12:1;0-18:0;0	DAG	GL	MEM	30	1	0	12:1	18:0	NA	NA	NA	NA	NA	NA	NA	NA	NA	0.0152731	0.0167274	0.0160691	0.0200877	0.0229617	0.0216844	0.0190619	0.0214382	0.0175711	NA	NA	NA	NA	NA	NA	NA	NA	NA	0.0142383	0.0150562	0.0169597	0.0217474	0.0216466	0.0215306	0.0191219	0.0143878	0.0177338
DAG 12:1;0-18:1;0	DAG	GL	MEM	30	2	0	12:1	18:1	NA	NA	NA	NA	NA	NA	NA	NA	NA	NA	NA	NA	NA	NA	NA	NA	NA	NA	NA	NA	NA	NA	NA	NA	NA	NA	NA	NA	0.000540983	NA	NA	NA	NA	NA	0.000707828	NA
DAG 13:0;0-16:0;0	DAG	GL	MEM	29	0	0	13:0	16:0	NA	NA	NA	NA	NA	NA	0.00891315	NA	NA	NA	NA	NA	0.00462626	NA	NA	NA	0.0041387	0.00884612	NA	NA	NA	NA	NA	NA	NA	NA	NA	0.00235238	0.00248601	0.00458609	0.00353566	0.00633233	NA	0.00394304	NA	NA
DAG 13:0;0-18:0;0	DAG	GL	MEM	31	0	0	13:0	18:0	NA	NA	NA	NA	NA	NA	NA	NA	NA	0.000782763	0.000750548	NA	NA	NA	NA	NA	NA	NA	NA	NA	NA	NA	NA	NA	NA	NA	NA	NA	NA	0.0011556	0.000873058	NA	NA	NA	NA	NA
DAG 14:0;0-14:0;0	DAG	GL	MEM	28	0	0	14:0	14:0	0.0116729	0.0102683	0.0105039	0.0105221	0.00862002	0.00983509	0.0122528	0.00900285	0.0112336	0.0534459	0.0506054	0.0559916	0.0711162	0.0764508	0.0713248	0.0729754	0.0791924	0.0749123	0.0149662	0.0151806	0.0154548	0.0145567	0.0138614	0.0139552	0.015387	0.0130721	0.0137969	0.0570242	0.0597519	0.0709789	0.0936513	0.0855687	0.0969029	0.0834343	0.050361	0.088497
DAG 14:0;0-14:1;0	DAG	GL	MEM	28	1	0	14:0	14:1	0.00392551	0.00327047	0.00284871	0.00274934	0.00320731	0.00269921	0.00385832	0.0028346	0.00333622	0.00835286	0.00768108	0.00858568	0.00972891	0.0106679	0.00996369	0.0100387	0.0102174	0.0110673	0.00430635	0.00467512	0.00413504	0.00403301	0.00418819	0.00416577	0.00388876	0.00418291	0.00382095	0.00828517	0.00867084	0.0107341	0.0116865	0.00924844	0.0112022	0.00934307	0.0128474	0.0118695
DAG 14:0;0-15:0;0	DAG	GL	MEM	29	0	0	14:0	15:0	NA	NA	NA	NA	NA	NA	0.0292947	NA	NA	0.00604921	NA	NA	NA	NA	0.00586445	NA	0.00287299	0.00654034	NA	NA	NA	NA	NA	NA	NA	NA	NA	0.0020314	0.00231325	0.00498774	0.00310368	0.00529687	NA	0.00303935	NA	NA
DAG 14:0;0-16:0;0	DAG	GL	MEM	30	0	0	14:0	16:0	0.088629	0.074418	0.0818261	0.0770636	0.0697602	0.0785556	0.102217	0.0838854	0.0964288	0.228561	0.22705	0.234844	0.251424	0.268282	0.253632	0.249343	0.282913	0.257119	0.104423	0.108704	0.108993	0.110559	0.104731	0.109418	0.111092	0.108074	0.121639	0.216126	0.236664	0.277209	0.334697	0.322821	0.358759	0.332133	0.16879	0.318302
DAG 14:0;0-16:1;0	DAG	GL	MEM	30	1	0	14:0	16:1	0.138232	0.139765	0.117007	0.114163	0.122154	0.119284	0.128388	0.106822	0.125357	0.132179	0.123159	0.126484	0.164724	0.157176	0.163112	0.152673	0.167042	0.163653	0.143197	0.156642	0.145293	0.159496	0.1394	0.138673	0.13092	0.125868	0.139927	0.120721	0.132751	0.163215	0.176678	0.162591	0.186825	0.14584	0.228328	0.161136
DAG 14:0;0-17:0;0	DAG	GL	MEM	31	0	0	14:0	17:0	NA	NA	NA	NA	NA	NA	0.00526434	NA	NA	0.00220799	0.000848843	NA	NA	NA	0.00255039	NA	NA	0.00583232	NA	NA	NA	NA	NA	NA	NA	NA	NA	NA	NA	NA	0.00118223	0.00115462	NA	NA	NA	NA
DAG 14:0;0-17:1;0	DAG	GL	MEM	31	1	0	14:0	17:1	NA	NA	NA	NA	NA	NA	0.00108618	NA	NA	NA	NA	NA	NA	NA	NA	NA	NA	NA	NA	NA	NA	NA	NA	NA	NA	NA	NA	NA	0.000409402	NA	0.000416458	NA	NA	NA	NA	NA
DAG 14:0;0-18:0;0	DAG	GL	MEM	32	0	0	14:0	18:0	0.01351	0.0113733	0.013011	0.014885	0.0114378	0.0131507	0.0157936	0.0109813	0.0132029	0.0267706	0.0232315	0.0234597	0.0250038	0.0235228	0.0235872	0.0218195	0.0206276	0.0262393	0.0181122	0.016879	0.0181588	0.0184533	0.0174316	0.0167856	0.0166014	0.0158064	0.0174318	0.0232317	0.0250242	0.0303012	0.0312416	0.0316459	0.0311209	0.0310005	0.0147735	0.0268029
DAG 14:0;0-18:1;0	DAG	GL	MEM	32	1	0	14:0	18:1	0.121401	0.115944	0.123126	0.117286	0.113047	0.122293	0.106883	0.0993693	0.113665	0.0818959	0.0848591	0.0820587	0.110278	0.107427	0.111701	0.096153	0.110734	0.10702	0.124875	0.133133	0.130782	0.136943	0.128856	0.136635	0.120243	0.11397	0.120672	0.0826045	0.0950935	0.108069	0.123159	0.123399	0.129342	0.102429	0.205286	0.10998
DAG 14:0;0-18:2;0	DAG	GL	MEM	32	2	0	14:0	18:2	NA	NA	NA	NA	NA	NA	NA	NA	NA	NA	NA	NA	NA	NA	NA	0.000755786	NA	NA	NA	NA	NA	NA	NA	NA	NA	NA	NA	NA	NA	NA	NA	NA	0.000877978	NA	NA	NA
DAG 14:0;0-20:0;0	DAG	GL	MEM	34	0	0	14:0	20:0	NA	NA	NA	NA	NA	NA	NA	NA	NA	0.00430933	0.00209456	0.0021147	NA	0.00267527	NA	NA	NA	NA	NA	NA	NA	NA	NA	NA	NA	NA	NA	0.00159757	0.00197507	0.00388623	0.00154969	NA	NA	0.002219	NA	0.00267746
DAG 14:0;0-22:0;0	DAG	GL	MEM	36	0	0	14:0	22:0	NA	NA	NA	NA	NA	NA	NA	NA	NA	0.00087432	NA	NA	NA	NA	NA	0.00250557	NA	NA	NA	NA	NA	NA	NA	NA	NA	NA	NA	NA	NA	NA	0.00153569	NA	NA	0.00265991	NA	0.00170223
DAG 14:0;0-24:0;0	DAG	GL	MEM	38	0	0	14:0	24:0	NA	NA	NA	NA	NA	NA	NA	NA	NA	NA	NA	NA	NA	NA	NA	NA	NA	NA	NA	NA	NA	NA	NA	NA	NA	NA	NA	NA	NA	NA	0.0119017	0.0170713	NA	NA	NA	NA
DAG 14:1;0-16:0;0	DAG	GL	MEM	30	1	0	14:1	16:0	0.0360328	0.0349203	0.0301107	0.0336873	0.0351802	0.0336469	0.0389811	0.0309717	0.0389179	0.0510359	0.0528335	0.0522796	0.0611017	0.0649669	0.065161	0.0592957	0.0630676	0.0648282	0.0351372	0.0376503	0.0370466	0.0422463	0.0367574	0.0380493	0.0398353	0.0374794	0.0432057	0.0466673	0.0503814	0.0587988	0.0664209	0.0643614	0.0682526	0.0605603	0.0686634	0.0639543
DAG 14:1;0-16:1;0	DAG	GL	MEM	30	2	0	14:1	16:1	NA	NA	NA	NA	NA	NA	0.0108881	NA	NA	NA	NA	0.00741846	NA	NA	NA	NA	NA	NA	0.0116594	0.0118043	0.0114173	0.0106963	0.0098805	NA	0.0114067	NA	NA	NA	0.00621909	NA	NA	NA	NA	NA	0.0170035	NA
DAG 14:1;0-18:0;0	DAG	GL	MEM	32	1	0	14:1	18:0	0.0112596	0.011228	0.0108244	0.0108747	0.0105159	0.010751	0.0104281	0.00993716	0.00975701	0.0107677	0.0124078	0.0132545	0.0126144	0.0174409	0.0157742	0.0126692	0.0144662	0.0122306	0.0129832	0.0116754	0.0120541	0.0131223	0.0110765	0.0127762	0.0119051	0.0106499	0.0117533	0.0108458	0.0107801	0.0133722	0.0146242	0.015963	0.0154566	0.0120685	0.0138911	0.0122882
DAG 14:1;0-18:1;0	DAG	GL	MEM	32	2	0	14:1	18:1	0.00313945	0.00276369	NA	0.00109817	0.00113757	0.00194848	0.00347107	0.00133262	0.00195079	0.00206218	0.0023372	0.00196375	NA	0.00212033	0.00135074	0.00197375	0.00106559	NA	NA	0.00407118	0.00324887	0.00271706	NA	0.00345885	0.00393376	0.00243369	0.00317367	0.00147865	0.00225877	NA	0.00202351	NA	0.00118912	0.00115385	0.00412479	0.00130236
DAG 15:0;0-15:0;0	DAG	GL	MEM	30	0	0	15:0	15:0	NA	NA	0.000521653	0.000401343	0.000339893	0.000419285	0.00108779	NA	NA	0.000408539	NA	NA	NA	NA	0.000445534	0.000397506	NA	0.000557767	0.000390199	NA	NA	NA	NA	NA	0.000273688	NA	NA	NA	NA	NA	NA	NA	0.000409499	0.000437081	NA	NA
DAG 15:0;0-16:0;0	DAG	GL	MEM	31	0	0	15:0	16:0	NA	NA	NA	NA	NA	NA	0.0299841	NA	NA	0.0111834	0.00568109	NA	NA	NA	0.0173552	NA	NA	0.0260227	NA	NA	NA	NA	NA	NA	NA	NA	NA	0.00655252	0.00906466	0.0145652	0.00948213	0.0113374	NA	NA	NA	NA
DAG 15:0;0-16:1;0	DAG	GL	MEM	31	1	0	15:0	16:1	NA	NA	NA	NA	NA	NA	0.015397	NA	NA	0.00629093	0.00582094	0.00575492	0.01732	NA	0.00928746	0.00617958	0.0074621	0.0143218	NA	NA	NA	NA	NA	NA	NA	NA	NA	0.00732212	0.00632503	0.00787205	0.00621022	0.00798002	0.00938849	0.00775084	0.00796213	NA
DAG 15:0;0-17:0;0	DAG	GL	MEM	32	0	0	15:0	17:0	NA	NA	NA	NA	NA	NA	0.00169351	NA	NA	0.00111536	NA	NA	NA	NA	NA	0.000888894	NA	0.00123108	NA	NA	NA	NA	NA	NA	NA	NA	NA	NA	NA	NA	NA	NA	NA	NA	NA	NA
DAG 15:0;0-18:0;0	DAG	GL	MEM	33	0	0	15:0	18:0	NA	NA	NA	NA	NA	NA	0.0211834	NA	NA	0.00962379	NA	NA	0.0300643	NA	NA	0.0124439	NA	0.00282606	NA	NA	NA	NA	NA	NA	NA	NA	NA	NA	NA	NA	NA	NA	NA	NA	NA	NA
DAG 15:0;0-18:1;0	DAG	GL	MEM	33	1	0	15:0	18:1	NA	NA	NA	0.0168942	0.0130268	0.00929512	NA	NA	NA	0.00489569	NA	NA	0.0131286	NA	0.00932345	NA	NA	0.0133046	NA	NA	NA	NA	0.00527574	NA	NA	0.0107706	0.00975367	0.00545989	0.00525672	0.00510245	0.0055618	0.00765211	NA	NA	NA	NA
DAG 15:1;0-16:0;0	DAG	GL	MEM	31	1	0	15:1	16:0	NA	NA	NA	NA	NA	NA	0.00637	NA	NA	0.00374466	0.0034208	0.0040782	NA	NA	0.00540685	0.00412779	0.00438467	0.00702395	NA	NA	NA	0.00973946	0.0107001	0.010857	NA	NA	0.00947236	0.00418941	0.00334484	0.00392627	0.0035243	0.00442764	0.00509982	0.00480118	0.00397458	NA
DAG 15:1;0-18:0;0	DAG	GL	MEM	33	1	0	15:1	18:0	NA	NA	NA	NA	NA	NA	NA	NA	NA	0.000501221	NA	NA	NA	NA	NA	NA	NA	NA	NA	NA	NA	NA	NA	NA	NA	NA	NA	NA	NA	NA	NA	NA	NA	NA	NA	NA
DAG 16:0;0-16:0;0	DAG	GL	MEM	32	0	0	16:0	16:0	0.0443133	0.0410403	0.0430656	0.0552957	0.0499191	0.0544688	0.0680567	0.0511248	0.0553341	0.0791763	0.0719238	0.0748615	0.0893467	0.0898637	0.0866329	0.0782764	0.083212	0.102571	0.0604741	0.0556096	0.0586849	0.0650906	0.0632934	0.0631639	0.0695987	0.0637518	0.0769639	0.065347	0.0743813	0.0861085	0.108539	0.113877	0.11515	0.117337	0.059531	0.100449
DAG 16:0;0-16:1;0	DAG	GL	MEM	32	1	0	16:0	16:1	1.01962	1.02378	1.01522	1.04844	1.11114	1.07719	0.956242	1.0206	1.0475	0.831518	0.781259	0.777784	1.01839	0.949647	1.03596	0.95293	0.948647	0.990467	1.02377	1.05794	1.10082	1.10281	1.09571	1.14171	1.04381	0.982025	1.05974	0.746073	0.8097	0.923039	1.05317	1.03081	1.13187	0.910514	1.13607	0.947571
DAG 16:0;0-16:2;0	DAG	GL	MEM	32	2	0	16:0	16:2	NA	NA	NA	NA	NA	NA	NA	NA	NA	0.000727458	0.000810598	0.00107515	NA	0.000825382	NA	0.000927209	0.000832621	0.00114698	NA	NA	NA	NA	NA	NA	NA	NA	NA	0.000648003	0.000742762	0.00103519	0.000844427	NA	NA	0.00145424	0.000979838	0.000780919
DAG 16:0;0-17:0;0	DAG	GL	MEM	33	0	0	16:0	17:0	NA	NA	NA	NA	NA	NA	NA	NA	NA	0.00464089	NA	NA	NA	NA	NA	0.00218014	NA	0.0194526	NA	NA	NA	NA	NA	NA	NA	NA	NA	NA	NA	NA	NA	NA	NA	NA	NA	NA
DAG 16:0;0-17:1;0	DAG	GL	MEM	33	1	0	16:0	17:1	NA	NA	NA	NA	0.00456379	NA	0.0300816	0.0122076	NA	0.00282527	NA	NA	NA	NA	0.00400777	NA	NA	0.00884407	NA	NA	NA	NA	0.00265343	0.00500673	NA	NA	NA	0.00304625	0.00277918	0.00241159	0.00293673	0.00368915	NA	NA	NA	NA
DAG 16:0;0-18:1;0	DAG	GL	MEM	34	1	0	16:0	18:1	0.792373	0.788669	0.831536	0.926446	0.927319	0.926605	0.820852	0.838046	0.888383	0.414514	0.398854	0.399538	0.565687	0.51476	0.547863	0.488304	0.512165	0.524444	0.736889	0.751706	0.811357	0.838446	0.824734	0.873725	0.816688	0.758376	0.848423	0.404576	0.460194	0.545379	0.611123	0.635627	0.652302	0.499999	0.945051	0.539898
DAG 16:0;0-18:2;0	DAG	GL	MEM	34	2	0	16:0	18:2	NA	NA	NA	NA	NA	NA	NA	NA	NA	0.00365667	0.00393432	NA	NA	NA	NA	NA	NA	NA	NA	NA	NA	NA	NA	NA	NA	NA	NA	0.00339609	0.00354348	0.00560175	0.00455288	0.00409072	NA	NA	NA	0.00475868
DAG 16:0;0-20:0;0	DAG	GL	MEM	36	0	0	16:0	20:0	NA	NA	NA	NA	NA	NA	NA	NA	NA	NA	NA	NA	NA	NA	NA	NA	NA	NA	NA	NA	NA	NA	NA	NA	NA	NA	NA	0.00453569	NA	NA	0.0031745	NA	NA	0.00593426	NA	NA
DAG 16:0;0-24:0;0	DAG	GL	MEM	40	0	0	16:0	24:0	NA	NA	NA	NA	NA	NA	NA	NA	NA	NA	NA	NA	NA	NA	NA	NA	NA	0.018038	NA	NA	NA	NA	NA	NA	0.0119976	0.00869632	NA	NA	NA	NA	0.0121717	NA	NA	0.0106207	NA	NA
DAG 16:1;0-16:1;0	DAG	GL	MEM	32	2	0	16:1	16:1	0.599277	0.636645	0.616579	0.567576	0.649798	0.598738	0.537342	0.617652	0.62056	0.140297	0.133597	0.126233	0.205041	0.160633	0.181574	0.170642	0.16541	0.181079	0.634484	0.667972	0.676714	0.611837	0.612949	0.613935	0.605865	0.57759	0.609128	0.127813	0.143726	0.166974	0.179143	0.180352	0.181383	0.142637	0.41288	0.165493
DAG 16:1;0-17:0;0	DAG	GL	MEM	33	1	0	16:1	17:0	NA	NA	NA	NA	NA	0.0049112	NA	NA	NA	0.00228243	NA	NA	NA	NA	0.00540624	NA	NA	0.00955979	NA	NA	NA	NA	0.00385975	0.00854614	NA	NA	NA	0.00226266	0.00199864	0.00261735	0.00265564	0.00370638	NA	NA	NA	NA
DAG 16:1;0-18:0;0	DAG	GL	MEM	34	1	0	16:1	18:0	0.367183	0.365766	0.382952	0.367446	0.386018	0.37409	0.309104	0.341668	0.343816	0.159882	0.154169	0.154914	0.21192	0.19878	0.208817	0.187204	0.195598	0.196268	0.378655	0.391432	0.38843	0.386875	0.374401	0.3904	0.35194	0.318828	0.346983	0.147254	0.157348	0.182594	0.211495	0.223633	0.231182	0.187585	0.203001	0.186871
DAG 16:1;0-18:1;0	DAG	GL	MEM	34	2	0	16:1	18:1	0.524733	0.554596	0.521639	0.488568	0.53271	0.503359	0.462985	0.509808	0.505333	0.127764	0.120433	0.121614	0.175505	0.138488	0.173295	0.147079	0.141465	0.163595	0.522675	0.541227	0.538938	0.473154	0.485019	0.505235	0.465639	0.448391	0.476746	0.124255	0.143797	0.163659	0.166478	0.170369	0.183736	0.137562	0.376366	0.156046
DAG 16:1;0-20:0;0	DAG	GL	MEM	36	1	0	16:1	20:0	NA	NA	NA	NA	NA	NA	NA	NA	NA	0.00486575	0.00467803	0.00378247	NA	NA	NA	0.00411337	NA	NA	NA	NA	NA	NA	NA	NA	NA	NA	NA	0.00365006	0.00383299	0.00446654	0.00441539	NA	NA	NA	0.00376047	0.00438133
DAG 16:1;0-22:0;0	DAG	GL	MEM	38	1	0	16:1	22:0	NA	NA	NA	NA	NA	NA	NA	NA	NA	NA	NA	NA	NA	NA	NA	NA	NA	NA	NA	NA	NA	NA	NA	NA	NA	NA	NA	NA	NA	NA	NA	NA	NA	NA	0.00453863	NA
DAG 17:0;0-18:1;0	DAG	GL	MEM	35	1	0	17:0	18:1	NA	NA	NA	NA	NA	NA	NA	NA	NA	NA	NA	NA	NA	NA	NA	NA	NA	0.0168061	NA	NA	NA	NA	NA	NA	NA	NA	NA	NA	NA	NA	NA	NA	NA	NA	NA	NA
DAG 18:0;0-18:0;0	DAG	GL	MEM	36	0	0	18:0	18:0	NA	NA	NA	NA	NA	NA	NA	NA	NA	0.0074882	NA	NA	0.0204255	NA	0.0149438	NA	0.0160038	0.0288151	NA	NA	NA	NA	NA	NA	NA	NA	NA	NA	NA	NA	0.00921992	NA	NA	NA	NA	0.0093679
DAG 18:0;0-18:1;0	DAG	GL	MEM	36	1	0	18:0	18:1	0.376625	0.361405	0.377819	0.391006	0.389057	0.376842	0.328591	0.331264	0.343524	0.113787	0.10409	0.104279	0.162578	0.158461	0.157763	0.128968	0.152564	0.149839	0.345744	0.350847	0.36456	0.373985	0.369442	0.379647	0.334186	0.311512	0.340257	0.102263	0.125468	0.135688	0.169939	0.186469	0.18716	0.138541	0.230943	0.137985
DAG 18:0;0-18:2;0	DAG	GL	MEM	36	2	0	18:0	18:2	NA	NA	NA	NA	NA	NA	NA	NA	NA	NA	NA	NA	NA	NA	NA	NA	NA	NA	NA	NA	NA	NA	NA	NA	NA	NA	NA	NA	0.000663714	NA	0.000959528	NA	NA	NA	NA	0.000559897
DAG 18:1;0-18:1;0	DAG	GL	MEM	36	2	0	18:1	18:1	0.0521649	0.0505524	0.0606681	0.0742117	0.0621341	0.0534625	0.0578838	0.048952	0.0510595	0.0129819	0.0123725	0.00891073	NA	NA	NA	0.0142393	0.0176824	NA	0.0690342	0.0482611	0.0567557	0.0463886	0.0474095	0.0570586	0.0444812	0.0452664	0.0455823	0.00987576	0.0177727	0.0307824	0.0193686	0.0199002	0.0215988	0.0139211	0.0337343	0.0155877
DAG 18:1;0-18:2;0	DAG	GL	MEM	36	3	0	18:1	18:2	NA	NA	NA	NA	NA	NA	NA	NA	NA	NA	NA	NA	NA	NA	NA	NA	NA	NA	NA	NA	NA	NA	NA	NA	NA	NA	NA	NA	NA	0.0102587	NA	NA	NA	NA	NA	NA
DAG 18:1;0-20:0;0	DAG	GL	MEM	38	1	0	18:1	20:0	NA	NA	NA	NA	NA	NA	NA	NA	NA	NA	NA	NA	NA	NA	NA	NA	NA	NA	NA	NA	NA	NA	NA	NA	NA	0.00852815	NA	NA	NA	NA	NA	NA	NA	NA	0.00915725	NA
DAG 18:1;0-24:0;0	DAG	GL	MEM	42	1	0	18:1	24:0	NA	NA	NA	NA	0.0177064	0.0147035	0.0153109	NA	NA	NA	NA	NA	NA	NA	NA	NA	NA	NA	NA	0.0154501	0.0176814	0.0153287	0.0171204	0.0190795	NA	0.00974799	0.0119226	NA	NA	NA	NA	NA	NA	NA	NA	NA
DAG 19:3;0-19:3;0	DAG	GL	MEM	38	6	0	19:3	19:3	NA	NA	NA	NA	NA	NA	NA	NA	NA	NA	NA	NA	NA	NA	NA	NA	NA	NA	NA	NA	NA	NA	NA	NA	NA	NA	NA	0.00785122	NA	NA	NA	NA	NA	0.011939	NA	NA
EE 10:0;0	EE	STE	STO	10	0	0	10:0		NA	NA	NA	0.0465046	NA	0.0517674	0.0431483	NA	NA	NA	NA	NA	NA	NA	NA	NA	NA	NA	NA	NA	NA	NA	NA	NA	NA	NA	NA	NA	NA	NA	NA	NA	NA	NA	NA	NA
EE 14:0;0	EE	STE	STO	14	0	0	14:0		NA	NA	NA	0.0568157	0.0601743	0.0469348	NA	0.0450606	NA	NA	NA	NA	NA	NA	NA	NA	NA	NA	NA	0.0431637	0.0432466	0.0528714	NA	NA	NA	NA	NA	NA	NA	NA	NA	NA	NA	NA	NA	NA
EE 16:0;0	EE	STE	STO	16	0	0	16:0		1.81553	1.99656	2.05629	1.31362	1.36614	1.27267	NA	1.05962	0.904451	NA	NA	NA	NA	NA	NA	NA	NA	NA	1.73817	1.68413	1.59334	1.0195	1.07103	1.04322	0.624312	0.59093	0.718644	NA	NA	NA	NA	NA	NA	NA	0.241573	NA
EE 16:1;0	EE	STE	STO	16	1	0	16:1		1.4118	1.82031	1.73637	2.05057	2.18895	2.02136	1.28732	1.59998	1.36006	NA	NA	NA	NA	NA	NA	NA	NA	NA	0.780526	0.714959	0.791727	1.19481	1.20913	1.21298	0.593345	0.562392	0.642584	NA	NA	NA	NA	NA	NA	NA	0.237347	NA
EE 17:0;0	EE	STE	STO	17	0	0	17:0		NA	NA	NA	NA	NA	NA	NA	NA	NA	NA	NA	NA	NA	NA	NA	NA	NA	NA	NA	NA	NA	NA	0.34457	NA	NA	NA	NA	NA	NA	NA	NA	NA	NA	NA	NA	NA
EE 18:1;0	EE	STE	STO	18	1	0	18:1		0.484586	0.526367	0.552353	0.755824	0.683878	0.725876	0.434325	0.512338	0.454097	NA	NA	NA	NA	NA	NA	NA	NA	NA	0.234178	0.225158	0.272121	0.40904	0.429454	0.434529	0.214781	0.210182	0.219873	NA	NA	NA	NA	NA	NA	NA	0.0881278	NA
EE 20:0;0	EE	STE	STO	20	0	0	20:0		NA	NA	NA	0.099652	NA	0.106713	NA	NA	NA	NA	NA	NA	NA	NA	NA	NA	NA	NA	NA	NA	NA	NA	NA	NA	NA	0.0903448	NA	NA	NA	NA	NA	NA	NA	NA	NA	NA
Erg	Erg	ST	MEM	28	3	0			12.156	12.2614	10.8925	12.8892	12.8475	12.8619	14.0255	13.7747	14.5569	4.37087	4.70807	5.20438	9.05668	8.48501	7.97387	7.80109	7.87717	8.03644	9.86325	10.6543	10.5405	13.434	11.7697	13.0974	14.0344	12.5953	13.6204	4.21332	4.39518	4.79252	7.32212	8.29814	8.59311	6.75886	12.2072	7.19274
IPC 38:0;2	IPC	SL	MEM	38	0	2			NA	NA	NA	NA	NA	NA	NA	NA	NA	0.0204241	0.0239894	0.0241263	0.0148485	0.0142706	0.0115432	0.012412	0.0134242	0.0135463	NA	NA	NA	NA	NA	NA	NA	NA	NA	0.0218768	0.0236988	0.0224674	0.0101607	0.0131859	0.0141887	0.0133301	NA	0.0126176
IPC 38:0;3	IPC	SL	MEM	38	0	3			0.00849817	NA	NA	NA	NA	NA	NA	NA	NA	0.0310261	0.0373759	0.0393051	0.034084	0.0367572	0.0296621	0.0297096	0.030109	0.0270462	NA	NA	NA	NA	NA	NA	NA	NA	NA	0.0407469	0.038856	0.0381512	0.0274041	0.0292814	0.0366678	0.0316867	0.0242332	0.0310783
IPC 38:0;4	IPC	SL	MEM	38	0	4			NA	NA	NA	NA	NA	NA	0.0108935	NA	NA	NA	NA	NA	NA	NA	NA	NA	NA	NA	NA	NA	NA	NA	NA	NA	0.0114873	0.0117325	0.0120125	NA	NA	NA	NA	NA	NA	NA	NA	NA
IPC 38:1;2	IPC	SL	MEM	38	1	2			0.055661	0.055153	0.0522017	0.0580668	0.0377071	0.0422327	0.0458206	0.0409563	0.0501923	0.0580175	0.0644384	0.0715926	0.0813838	0.0954162	0.0812834	0.0992784	0.0803354	0.0832795	0.033947	0.0297928	0.0507459	0.0309265	0.0278898	0.032662	0.0247009	0.028894	0.0416904	0.076285	0.13256	0.0801576	0.109792	0.109275	0.104059	0.115917	0.0621403	0.097401
IPC 40:0;2	IPC	SL	MEM	40	0	2			NA	NA	NA	NA	NA	NA	NA	NA	NA	0.0237108	0.0225804	0.0247658	0.018597	0.0159456	0.0148319	0.0142555	0.0147074	0.0149697	NA	NA	NA	NA	NA	NA	NA	NA	NA	0.0236617	0.0215032	0.0215913	0.00930152	0.0118138	0.0149153	0.0125392	0.009617	0.0151013
IPC 40:0;3	IPC	SL	MEM	40	0	3			NA	NA	NA	NA	NA	NA	NA	NA	NA	0.0274817	0.0307537	0.0285813	0.0288354	0.0277623	0.0225061	0.0239937	0.0245135	0.0233384	NA	NA	NA	NA	NA	NA	NA	NA	NA	0.0308241	0.0333039	0.032973	0.0226898	0.0219971	0.0280789	0.0273977	0.0204334	0.0262349
IPC 40:0;4	IPC	SL	MEM	40	0	4			NA	NA	NA	NA	NA	NA	0.0108015	NA	NA	NA	NA	NA	NA	NA	NA	NA	NA	NA	NA	NA	NA	NA	NA	NA	0.0095062	0.0132565	NA	NA	NA	NA	NA	NA	NA	NA	NA	NA
IPC 40:1;2	IPC	SL	MEM	40	1	2			NA	NA	NA	NA	NA	NA	NA	NA	NA	NA	NA	0.0043304	NA	NA	NA	0.00633459	NA	NA	NA	NA	NA	NA	NA	NA	NA	NA	NA	0.00470747	0.00984067	NA	NA	NA	NA	NA	NA	0.00691962
IPC 42:0;3	IPC	SL	MEM	42	0	3			0.0769795	0.0632304	0.071962	0.032289	0.0351715	0.0418239	0.0570679	0.0500896	0.0641176	0.430983	0.48344	0.493692	0.505757	0.507466	0.444595	0.438197	0.47198	0.441893	0.0771716	0.0847896	0.0732304	0.0642354	0.0529407	0.0510657	0.088438	0.0775669	0.0695709	0.502258	0.504835	0.53845	0.437916	0.442245	0.501318	0.478128	0.424353	0.444717
IPC 42:0;4	IPC	SL	MEM	42	0	4			0.2387	0.236941	0.233757	0.227903	0.208729	0.222946	0.311354	0.288625	0.294077	0.0348931	0.0391192	0.0369527	0.0589393	0.0594947	0.0545778	0.0527091	0.0536753	0.0483774	0.29483	0.274092	0.263025	0.304135	0.256444	0.259988	0.374544	0.36821	0.337433	0.0386975	0.038441	0.0419404	0.0483607	0.0618102	0.0605075	0.0580055	0.081319	0.0542501
IPC 42:0;5	IPC	SL	MEM	42	0	5			NA	NA	NA	NA	NA	NA	0.0107099	NA	NA	NA	NA	NA	NA	NA	NA	NA	NA	NA	NA	NA	NA	0.0120519	0.00874105	NA	0.0160174	0.0140383	0.0108384	NA	NA	NA	NA	NA	NA	NA	NA	NA
IPC 44:0;3	IPC	SL	MEM	44	0	3			0.90564	0.807914	0.804438	0.406933	0.36997	0.411998	0.565542	0.513034	0.571625	1.45364	1.5841	1.71351	2.84737	2.57482	2.42235	2.46278	2.49646	2.48897	0.745805	0.888528	0.881186	0.527226	0.452927	0.439421	0.649211	0.657867	0.577672	1.50185	1.47595	1.69243	2.10826	2.39531	2.52109	2.41643	2.88305	2.20915
IPC 44:0;4	IPC	SL	MEM	44	0	4			3.38201	3.30004	3.20199	3.22984	2.93219	3.10683	3.92463	3.71995	3.78791	0.213724	0.241684	0.251363	0.440513	0.432563	0.382726	0.375356	0.392129	0.367344	3.19432	3.32681	3.45268	3.09165	2.95781	3.14966	3.63834	3.87389	3.89501	0.23258	0.270415	0.288099	0.38748	0.540867	0.506819	0.423058	0.879188	0.42796
IPC 44:0;5	IPC	SL	MEM	44	0	5			0.238293	0.243164	0.215965	0.391149	0.363462	0.420715	0.504792	0.41347	0.456833	NA	NA	NA	NA	NA	NA	NA	NA	NA	0.266592	0.254521	0.232264	0.38164	0.355881	0.37394	0.565129	0.552816	0.550679	NA	NA	NA	0.00870572	0.0157514	NA	NA	0.0612524	0.0091066
IPC 44:1;3	IPC	SL	MEM	44	1	3			NA	NA	NA	NA	NA	NA	NA	NA	NA	NA	NA	NA	NA	NA	NA	NA	NA	NA	NA	NA	NA	NA	NA	NA	NA	NA	NA	0.0046243	NA	NA	NA	NA	NA	NA	NA	NA
IPC 46:0;3	IPC	SL	MEM	46	0	3			0.0778217	0.0785975	0.0754462	0.0219379	0.0198028	0.0183566	0.0281001	0.0250793	0.0258288	0.0198667	0.0226421	0.0275202	0.0368837	0.0328686	0.0342314	0.0327085	0.0322124	0.0350169	0.0512878	0.0661435	0.0658997	0.0275617	0.024395	0.0248531	0.0293589	0.0350398	0.0326174	0.0252185	0.0242568	0.0294444	0.0350847	0.0432698	0.0439968	0.0439699	0.0375293	0.0375849
IPC 46:0;4	IPC	SL	MEM	46	0	4			0.224793	0.225163	0.218329	0.256945	0.203763	0.217418	0.261723	0.225437	0.229465	0.00779936	0.00847641	0.00916265	0.01431	0.0162526	0.0137096	0.0137636	0.0159202	0.0144552	0.192789	0.206992	0.219714	0.176855	0.169566	0.179431	0.207883	0.240069	0.261576	0.0108343	0.013157	0.0137279	0.0203099	0.0268942	0.024546	0.0214829	0.032788	0.0211371
IPC 46:0;5	IPC	SL	MEM	46	0	5			NA	NA	NA	NA	NA	NA	0.0089501	NA	NA	NA	NA	NA	NA	NA	NA	NA	NA	NA	NA	NA	NA	NA	NA	NA	0.0103286	NA	NA	NA	NA	NA	NA	NA	NA	NA	NA	NA
LPA 16:0;0	LPA	GPL	LYS	16	0	0	16:0		0.0116048	0.0132049	0.0107161	0.00660599	0.00596029	0.00616689	0.0111574	0.00816812	0.00766856	0.0317157	0.033488	0.0306777	0.00724497	0.00759871	0.00751565	0.00819124	0.00876997	0.0068608	0.00959246	0.00964384	0.00990678	0.00545179	0.00488258	0.00538039	0.00764304	0.00928211	0.00824649	0.0300223	0.0269115	0.0308561	0.00856219	0.00852532	0.00818168	0.0103644	0.00531803	0.0102098
LPA 16:1;0	LPA	GPL	LYS	16	1	0	16:1		0.00206821	NA	0.00461185	0.00395385	0.00425711	0.00411291	0.0073218	0.00515289	0.00479732	0.0107249	0.0114763	0.0111246	0.00713477	0.00767074	0.00673878	0.00765734	0.00818851	0.00742031	NA	0.0014768	NA	0.00324945	0.00329207	0.00369156	0.00494244	0.00702953	0.00593594	0.00619349	0.0085325	NA	0.00750481	0.00672466	0.00643113	0.00865718	0.00525412	0.00945899
LPA 18:0;0	LPA	GPL	LYS	18	0	0	18:0		0.0050948	0.00612362	0.00498758	NA	NA	NA	0.00193873	0.00138008	0.00132318	0.00783107	0.00816373	0.00751428	NA	0.00151777	NA	NA	0.00129961	NA	0.00455939	0.00490301	0.00493233	NA	NA	NA	0.00122682	0.00136099	NA	0.00905224	0.00817844	0.015295	0.00154311	NA	NA	0.00172531	NA	0.00199742
LPA 18:1;0	LPA	GPL	LYS	18	1	0	18:1		0.01333	0.0141561	0.0131296	0.0122423	0.0109346	0.0104502	0.0217089	0.0154678	0.0137279	0.0191491	0.0197228	0.017045	0.00933903	0.0100356	0.0103869	0.0094824	0.0103617	0.00933378	0.00670979	0.00714215	0.00801302	0.00850334	0.00757435	0.0084624	0.0145697	0.0202869	0.015062	0.0153654	0.0166332	0.00200714	0.0107122	0.00995873	0.00826175	0.0124684	0.00963127	0.0128265
LPC 10:0;0	LPC	GPL	LYS	10	0	0	10:0		NA	NA	NA	NA	NA	NA	NA	NA	NA	0.021994	0.0171465	0.0182626	NA	0.0233742	0.019816	0.0187717	0.0210488	0.0198274	NA	NA	NA	NA	NA	NA	NA	NA	NA	0.0210641	0.016072	0.0133562	0.0162781	0.0180026	0.017332	0.0234904	NA	0.0223938
LPC 12:1;0	LPC	GPL	LYS	12	1	0	12:1		0.0150364	NA	0.0181056	0.011806	NA	0.0128045	NA	NA	0.0126267	0.0214608	0.0261865	0.0198607	0.0189853	0.0220944	0.0130278	0.018425	0.0182664	0.0165631	NA	NA	NA	NA	NA	NA	NA	NA	NA	0.0181282	0.0166148	0.017753	0.01614	0.0222566	0.0140241	0.0190391	0.0172168	0.0205815
LPC 14:0;0	LPC	GPL	LYS	14	0	0	14:0		NA	NA	NA	NA	NA	NA	NA	NA	NA	0.0636758	0.0939294	0.0632795	0.0372683	0.0227509	0.0214843	0.0244741	0.0279049	0.028886	NA	NA	NA	NA	NA	NA	NA	NA	NA	0.0683343	0.0713291	0.0860377	0.0202616	0.0209553	0.0275068	0.0307915	0.02365	0.0253448
LPC 14:1;0	LPC	GPL	LYS	14	1	0	14:1		0.0109525	NA	NA	NA	NA	NA	NA	NA	NA	0.0199133	0.0255892	0.0232172	0.0268301	0.0192398	0.016161	0.0169286	0.0200091	0.017041	NA	NA	0.0137114	NA	NA	NA	NA	NA	NA	0.0201297	0.0240495	0.0273696	0.0127108	0.0179394	0.0189954	0.0202702	0.0168207	0.0168153
LPC 16:0;0	LPC	GPL	LYS	16	0	0	16:0		0.157453	0.133574	0.111655	0.124708	0.0976683	0.109773	0.113056	0.10294	0.112214	0.959158	0.938913	1.01207	0.807714	0.34707	0.360113	0.458769	0.50731	0.516237	0.106173	0.0587525	0.089155	0.065769	0.0661131	0.0571063	0.123513	0.103535	0.119664	1.02729	0.983939	1.03188	0.409503	0.435543	0.517767	0.64679	0.285996	0.505282
LPC 16:1;0	LPC	GPL	LYS	16	1	0	16:1		0.288803	0.295893	0.235678	0.216604	0.235935	0.253725	0.211664	0.205628	0.191378	0.419081	0.392017	0.423742	0.649828	0.258878	0.273053	0.291624	0.282162	0.298238	0.290362	0.202279	0.219957	0.231281	0.239911	0.232412	0.269896	0.268303	0.260725	0.474268	0.499825	0.549998	0.262825	0.251951	0.281053	0.316708	0.384797	0.294014
LPC 18:0;0	LPC	GPL	LYS	18	0	0	18:0		0.0675562	0.0618389	0.0492158	0.0592772	0.0505053	0.0585963	0.0658365	0.0465994	0.057629	0.0979866	0.0946013	0.102309	0.159549	0.0520882	0.0592189	0.0712688	0.0708568	0.0798277	0.0380814	0.0240543	0.0379894	0.0258597	0.0264231	0.0242626	0.0447643	0.0422717	0.0488243	0.103312	0.100536	0.10629	0.0567962	0.0617833	0.0756644	0.0966541	0.0434801	0.0706045
LPC 18:1;0	LPC	GPL	LYS	18	1	0	18:1		0.28778	0.260164	0.190289	0.18858	0.20078	0.217589	0.192757	0.185024	0.184056	0.245947	0.247523	0.276547	0.587626	0.208484	0.213511	0.242992	0.237149	0.255484	0.264507	0.147487	0.17044	0.182535	0.200773	0.165836	0.284871	0.248508	0.238477	0.282224	0.297306	0.325947	0.2032	0.195321	0.225993	0.274576	0.253906	0.254422
LPE 14:0;0	LPE	GPL	LYS	14	0	0	14:0		0.0120889	0.00979654	0.0125422	0.00741748	0.00666554	0.00777785	0.00959301	0.00955536	0.008645	0.0213848	0.017192	0.0178579	NA	0.00698861	0.0057292	0.00736711	0.00963606	0.00724079	0.00972344	0.00891992	0.00940688	0.00863714	0.00777719	0.00709725	0.0132789	0.0155455	0.0124999	0.0196564	0.0165547	0.0168163	0.00825585	0.00713743	0.00743593	0.00856715	0.00974951	0.00806435
LPE 16:0;0	LPE	GPL	LYS	16	0	0	16:0		0.248444	0.23423	0.241465	0.198546	0.190324	0.211295	0.214851	0.205187	0.210208	0.352154	0.348699	0.341553	0.110442	0.150057	0.140546	0.164861	0.183772	0.164356	0.215966	0.201846	0.206101	0.20741	0.192342	0.19921	0.239326	0.265131	0.205064	0.359858	0.325669	0.305457	0.159796	0.17286	0.177078	0.205889	0.145835	0.192154
LPE 16:1;0	LPE	GPL	LYS	16	1	0	16:1		0.187961	0.168194	0.179886	0.129567	0.130167	0.139067	0.168991	0.173296	0.16607	0.265394	0.225727	0.216511	0.0603208	0.0804582	0.0700334	0.0847084	0.0898876	0.082927	0.177589	0.161447	0.153353	0.165295	0.155868	0.162338	0.237037	0.316648	0.232329	0.234586	0.193884	0.195914	0.0857943	0.0773437	0.0786442	0.105337	0.127355	0.0968518
LPE 18:0;0	LPE	GPL	LYS	18	0	0	18:0		0.0194509	0.0185717	0.0183433	0.0192557	0.0187827	0.0197735	0.0213815	0.0203433	0.0208214	0.104385	0.0810358	0.0874776	0.0451432	0.030651	0.0280201	0.0366143	0.0397656	0.0371122	0.0174221	0.0131809	0.0133468	0.0142629	0.0151827	0.0125429	0.0221541	0.0258864	0.0182776	0.098845	0.0825545	0.0823362	0.0436106	0.030153	0.0348968	0.0481797	0.0264349	0.0463004
LPE 18:1;0	LPE	GPL	LYS	18	1	0	18:1		0.406693	0.371132	0.353041	0.2917	0.317126	0.344505	0.405355	0.394576	0.399717	0.262966	0.231433	0.2467	0.158221	0.112041	0.106381	0.128803	0.137168	0.129438	0.36754	0.303324	0.302445	0.352698	0.35301	0.304754	0.621748	0.666859	0.506557	0.259889	0.231708	0.230295	0.121106	0.115538	0.114347	0.158483	0.25265	0.149326
LPE 20:0;0	LPE	GPL	LYS	20	0	0	20:0		NA	NA	NA	0.00248233	NA	NA	NA	NA	NA	0.00819916	NA	0.00559022	0.00608985	NA	NA	0.00263542	0.00413129	0.0034336	NA	NA	NA	NA	NA	NA	NA	NA	NA	0.00611564	0.00534274	0.00463299	NA	NA	0.00273506	0.00387792	NA	0.00327123
LPE 20:1;0	LPE	GPL	LYS	20	1	0	20:1		0.0178675	0.0176226	0.0150866	0.0145108	0.0189647	0.0181429	0.0130197	0.0170158	0.0139132	0.0285679	0.0202116	0.0223496	0.0487018	0.0177241	0.0156868	0.017383	0.0153557	0.0157371	0.0166231	0.0135199	0.0101639	0.0155121	0.0181875	0.0148311	0.0228582	0.0307784	0.0138962	0.029141	0.0217126	0.0229763	0.0226516	0.0128355	0.0143377	0.0212595	0.0275617	0.0220643
LPI 10:0;0	LPI	GPL	LYS	10	0	0	10:0		0.0132929	0.0168499	0.0165952	0.0136593	0.0173129	0.0163296	0.0211896	0.0208424	0.0193027	0.0475653	0.0445496	0.0394589	0.029027	0.031356	0.0316152	0.030919	0.0291744	0.0300291	0.0174295	0.0196564	0.0181836	0.0191475	0.0178883	0.0232889	0.0254313	0.0327917	0.0228444	0.0564132	0.0491762	0.0367755	0.0309525	0.0290979	0.0224992	0.0313931	0.0190878	0.032471
LPI 10:1;0	LPI	GPL	LYS	10	1	0	10:1		NA	NA	NA	NA	NA	NA	NA	NA	NA	0.00183276	0.0015787	NA	NA	NA	NA	NA	NA	NA	NA	NA	NA	NA	NA	NA	NA	NA	NA	0.00186448	0.0016797	NA	NA	NA	NA	NA	NA	NA
LPI 12:0;0	LPI	GPL	LYS	12	0	0	12:0		0.0161375	0.0193319	0.0187544	0.014187	0.0165863	0.0156474	0.0219053	0.0218985	0.0191811	0.0335595	0.0320451	0.0299087	0.0162958	0.0190832	0.017461	0.0204219	0.0192588	0.0173669	0.0196509	0.0210015	0.0177474	0.0197611	0.0178889	0.0224036	0.0253698	0.0350824	0.0234029	0.0433562	0.0377417	0.0291012	0.0191097	0.0182914	0.0147044	0.0216303	0.0161522	0.0209978
LPI 12:1;0	LPI	GPL	LYS	12	1	0	12:1		NA	NA	NA	NA	NA	NA	NA	NA	NA	0.00422985	0.00452287	0.00404259	0.00216051	0.00275464	0.00264751	0.00189833	0.00214365	0.00224856	NA	NA	NA	NA	NA	NA	NA	NA	NA	0.00568378	0.00500541	0.00424572	0.00262845	0.00262647	0.00178844	0.00236351	NA	0.00279558
LPI 14:0;0	LPI	GPL	LYS	14	0	0	14:0		NA	NA	NA	NA	NA	NA	NA	NA	NA	0.0783523	0.073545	0.068421	NA	NA	NA	0.0465079	0.0471084	0.0448857	NA	NA	NA	NA	NA	NA	NA	0.0281259	NA	0.0835192	0.0751317	0.0649154	0.0382875	NA	NA	0.0582629	NA	0.0583687
LPI 14:1;0	LPI	GPL	LYS	14	1	0	14:1		0.00756792	0.00825888	0.00836537	0.00575693	0.0066431	0.00649014	0.00671357	0.00701633	0.00611512	0.00649182	0.00670029	0.00533494	0.0031481	0.00348059	0.00325926	0.00324321	0.00324797	0.00334002	0.00822011	0.00878405	0.00790938	0.00881073	0.00742578	0.00902055	0.00948201	0.0126179	0.00794811	0.00760032	0.0066261	0.00533668	0.00372606	0.00371527	0.00342737	0.00414015	0.00437452	0.00396353
LPI 16:0;0	LPI	GPL	LYS	16	0	0	16:0		0.447298	0.508413	0.471456	0.369283	0.420774	0.427306	0.419551	0.507608	0.447212	1.82207	1.7325	1.70026	1.30936	1.40387	1.31274	1.5591	1.5822	1.47321	0.511629	0.57702	0.547037	0.543704	0.489829	0.514349	0.675984	0.768865	0.574439	1.89331	1.56849	1.48921	1.44493	1.27281	1.32538	1.93518	0.846656	1.96455
LPI 16:1;0	LPI	GPL	LYS	16	1	0	16:1		0.354446	0.41497	0.368757	0.282602	0.363251	0.341793	0.324464	0.407809	0.33443	0.177058	0.158495	0.153326	0.0849538	0.0905629	0.0848296	0.095013	0.0902014	0.0837028	0.398119	0.455692	0.401797	0.491057	0.456043	0.485576	0.526359	0.701319	0.446605	0.21276	0.194932	0.160502	0.113114	0.10593	0.0949124	0.110182	0.17577	0.117242
LPI 18:0;0	LPI	GPL	LYS	18	0	0	18:0		NA	0.222502	0.209355	0.173769	0.212037	0.191609	0.210924	0.235232	0.19019	0.484806	0.475876	0.456526	0.352704	0.380724	0.373295	0.393839	0.406278	0.378717	0.190485	0.21159	0.216184	0.193803	0.197018	0.218847	0.258672	0.346519	0.227552	0.500048	0.386124	0.382237	0.374904	0.3359	0.346202	0.487692	0.191033	0.479693
LPI 18:1;0	LPI	GPL	LYS	18	1	0	18:1		0.44785	0.525884	0.48029	0.417064	0.489322	0.481848	0.467452	0.557753	0.447945	0.133548	0.122597	0.119206	0.113144	0.120469	0.111667	0.120281	0.110803	0.104846	0.473181	0.592293	0.522739	0.679179	0.632155	0.694924	0.719899	0.970527	0.604054	0.181656	0.160857	0.143013	0.158786	0.156499	0.135929	0.152837	0.308908	0.179144
LPI 20:0;0	LPI	GPL	LYS	20	0	0	20:0		NA	NA	NA	NA	NA	NA	NA	NA	NA	0.00521314	0.00487186	0.00515651	0.00221335	0.00373126	0.00328925	0.00345408	0.00317754	0.00332325	NA	NA	NA	NA	NA	NA	NA	NA	NA	0.00566348	0.00418376	0.00402474	0.00319158	0.00310267	0.00371753	0.00434343	NA	0.00482188
LPI 20:1;0	LPI	GPL	LYS	20	1	0	20:1		NA	NA	NA	NA	NA	NA	NA	NA	NA	NA	NA	NA	NA	NA	0.00342135	NA	NA	NA	NA	NA	NA	NA	NA	NA	NA	NA	NA	NA	NA	0.00483988	NA	NA	0.0024001	0.00628278	0.00321264	0.00658082
LPS 10:0;0	LPS	GPL	LYS	10	0	0	10:0		NA	NA	NA	NA	NA	NA	NA	NA	NA	0.00157087	0.00147904	0.00148208	0.00292192	0.00336415	0.00278758	0.00425699	0.0037869	0.00315478	NA	NA	NA	NA	NA	NA	NA	NA	NA	0.00116055	NA	NA	0.00219297	0.00169248	0.00181106	0.0037868	0.000940383	0.00361814
LPS 12:0;0	LPS	GPL	LYS	12	0	0	12:0		NA	NA	NA	NA	NA	NA	0.00162711	0.00125346	NA	0.00432233	0.00389705	0.00408504	0.00408076	0.0052347	0.00399142	0.00693791	0.00652689	0.00569011	NA	NA	NA	NA	NA	NA	0.00108529	0.001736	0.00145041	0.00267873	0.00225814	0.00154874	0.00245513	0.00324562	0.00247189	0.00578791	0.00178354	0.00506481
LPS 14:0;0	LPS	GPL	LYS	14	0	0	14:0		0.00436048	0.00383481	0.00388438	0.00324333	0.00342938	0.00368079	0.004439	0.00464402	0.00438957	0.00476226	0.00522753	0.00484536	0.00322325	0.00364681	0.00283533	0.00491803	0.0044094	0.00414604	0.0037402	0.00280354	0.00350142	0.0033958	0.00295689	0.00313187	0.00534941	0.00589763	0.00451592	0.00400493	0.00294363	0.00272826	0.00269547	0.0028582	0.00272132	0.00400777	0.00432627	0.00429927
LPS 16:0;0	LPS	GPL	LYS	16	0	0	16:0		0.300971	0.284174	0.242045	0.24736	0.237624	0.25172	0.216916	0.240754	0.239474	0.298903	0.303095	0.315425	0.238449	0.252011	0.225233	0.254097	0.252186	0.241245	0.203345	0.236118	0.209007	0.2642	0.228951	0.245735	0.245116	0.267757	0.200457	0.260334	0.274858	0.211839	0.216945	0.216477	0.221848	0.259294	0.205099	0.262976
LPS 16:1;0	LPS	GPL	LYS	16	1	0	16:1		0.0659861	0.0569196	0.0534856	0.0489617	0.0537213	0.057917	0.0596689	0.0731745	0.0737692	0.103808	0.0905329	0.0943601	0.127459	0.134667	0.109928	0.163434	0.164096	0.147212	0.0501304	0.043704	0.0467978	0.057298	0.0524293	0.0446168	0.0906924	0.100621	0.0764238	0.0755531	0.0428791	0.0375882	0.0936722	0.0996071	0.101087	0.162943	0.112323	0.147914
LPS 18:0;0	LPS	GPL	LYS	18	0	0	18:0		0.00164074	0.00151552	0.00140312	0.00175957	0.00148841	0.0016203	0.00181733	0.00164743	0.00130336	0.00219333	0.00248974	0.00220993	NA	0.00126264	NA	0.0013188	0.00149674	NA	0.00134854	0.00115562	0.00123496	0.00131424	0.00113258	0.00140279	0.00151785	0.00147703	0.0011909	0.00197563	0.00158026	0.00144628	NA	0.00137603	NA	0.0015691	NA	0.00143586
LPS 18:1;0	LPS	GPL	LYS	18	1	0	18:1		0.270698	0.254903	0.255015	0.284059	0.266471	0.283486	0.324809	0.35116	0.357625	0.120847	0.103227	0.107926	0.158064	0.163656	0.142154	0.191746	0.189433	0.175915	0.192788	0.202291	0.214122	0.273336	0.24764	0.251344	0.391657	0.459001	0.345433	0.0868929	0.0475751	0.0438325	0.124776	0.128737	0.129516	0.190007	0.242201	0.188774
LPS 18:2;0	LPS	GPL	LYS	18	2	0	18:2		NA	NA	NA	NA	NA	NA	NA	NA	NA	NA	NA	NA	NA	0.00194977	0.00187729	NA	NA	NA	NA	NA	NA	NA	NA	NA	NA	NA	NA	NA	NA	NA	0.00146287	0.00173536	0.00201726	NA	NA	NA
M(IP)2C 42:0;3	M(IP)2C	SL	MEM	42	0	3			0.0081649	0.00931477	0.0126828	0.0107219	0.00779152	0.00945749	0.0110006	0.0102236	0.0131125	0.00366723	0.00419671	0.00438662	0.00459475	0.00463055	0.00414697	0.00438806	0.0042524	0.00422877	0.0115486	0.0107043	0.0103053	0.0101625	0.00961319	0.00988793	0.0118377	0.0101456	0.0079721	0.0039663	0.00365079	0.00404363	0.00494319	0.00508036	0.00615104	0.00457311	0.00405745	0.00399798
M(IP)2C 42:0;4	M(IP)2C	SL	MEM	42	0	4			NA	0.00438473	0.00549877	0.00564655	0.00533243	0.00524344	0.00805181	0.0069436	NA	NA	NA	NA	NA	NA	NA	NA	NA	NA	0.00763183	0.00798476	0.00627878	0.00646998	NA	0.00494802	0.00957321	0.00658633	0.00578019	NA	NA	NA	NA	NA	NA	NA	NA	NA
M(IP)2C 44:0;3	M(IP)2C	SL	MEM	44	0	3			0.339618	0.281869	0.366732	0.337417	0.300572	0.317273	0.378966	0.375537	0.418017	0.216274	0.223577	0.228632	0.407706	0.368576	0.340466	0.318911	0.312206	0.336032	0.333007	0.403522	0.37111	0.281499	0.282479	0.315795	0.370345	0.312981	0.312485	0.201695	0.19241	0.239955	0.3072	0.339541	0.385908	0.308275	0.38432	0.289891
M(IP)2C 44:0;4	M(IP)2C	SL	MEM	44	0	4			1.44635	1.22059	1.62575	1.76568	1.58482	1.57739	1.9375	1.87022	2.1993	0.118218	0.120782	0.121995	0.196814	0.192414	0.165673	0.151982	0.145219	0.148615	1.54958	1.48084	1.45381	1.36373	1.31587	1.52135	1.7534	1.45815	1.50081	0.116386	0.117772	0.145291	0.162236	0.216609	0.228748	0.169499	0.229776	0.15922
M(IP)2C 44:0;5	M(IP)2C	SL	MEM	44	0	5			0.0106671	0.0107855	0.00896815	0.0135578	0.0141883	0.0148594	0.0127179	0.0141325	0.0138802	NA	NA	NA	NA	NA	NA	NA	NA	NA	0.00884993	0.00996258	0.00973047	0.0106077	0.00768582	0.00759595	0.0144142	0.0117237	0.013848	NA	NA	NA	NA	NA	NA	NA	NA	NA
M(IP)2C 44:1;2	M(IP)2C	SL	MEM	44	1	2			NA	NA	NA	NA	NA	NA	NA	NA	NA	NA	NA	NA	NA	NA	NA	NA	NA	NA	NA	NA	NA	NA	NA	NA	NA	NA	NA	NA	NA	NA	0.00212066	NA	NA	NA	NA	NA
M(IP)2C 46:0;3	M(IP)2C	SL	MEM	46	0	3			0.0448381	0.0344417	0.055671	0.0461922	0.0341276	0.0384314	0.0507203	0.0452233	0.0486415	0.0176832	0.0185134	0.0185763	0.0282368	0.0250494	0.0255091	0.0230126	0.0218655	0.025873	0.0550304	0.0688986	0.0689349	0.0460958	0.0468229	0.0497896	0.0523603	0.0536568	0.0543737	0.0273269	0.0238439	0.0312578	0.0379041	0.0402837	0.0461012	0.0402299	0.0342216	0.035788
M(IP)2C 46:0;4	M(IP)2C	SL	MEM	46	0	4			0.16497	0.13398	0.198497	0.25371	0.191632	0.1989	0.300937	0.257924	0.301923	0.0126587	0.0137275	0.0173923	0.0241942	0.0213486	0.0206309	0.0173578	0.0158235	0.0199663	0.20552	0.201381	0.178068	0.171079	0.167216	0.179958	0.251322	0.212622	0.228264	0.0204963	0.0165206	0.0239756	0.0258697	0.0334632	0.036531	0.0292484	0.0247056	0.0268048
MIPC 42:0;3	MIPC	SL	MEM	42	0	3			0.0118721	0.011127	0.0107483	0.0118028	0.0106744	0.0135689	0.0158191	0.0158387	0.0186125	NA	NA	NA	NA	NA	NA	NA	NA	NA	NA	NA	NA	0.0173393	0.0116884	0.013796	0.0163654	0.018276	0.0177116	NA	NA	NA	NA	NA	NA	NA	NA	NA
MIPC 44:0;3	MIPC	SL	MEM	44	0	3			0.0628007	0.0636128	0.0635077	0.0687726	0.0686893	0.0707633	0.092215	0.0852632	0.0911665	0.0480393	0.0532101	0.056274	0.0877486	0.0867965	0.0776207	0.0714437	0.0726919	0.0688389	0.0521956	0.0644697	0.0632239	0.0797919	0.0718127	0.0767425	0.0945723	0.0928668	0.0950496	0.0445101	0.0443788	0.049905	0.0659161	0.0739753	0.0790532	0.0689059	0.0876939	0.0681817
MIPC 44:0;4	MIPC	SL	MEM	44	0	4			0.243942	0.271737	0.241575	0.347735	0.365522	0.354737	0.467639	0.462582	0.47907	0.0295224	0.032708	0.0318488	0.0465722	0.0490134	0.0422839	0.0355638	0.0366687	0.0376303	0.219688	0.265962	0.242331	0.415226	0.38432	0.427125	0.468467	0.456355	0.481563	0.0363878	0.0355464	0.0384713	0.0454362	0.0564539	0.0526207	0.0448354	0.0843398	0.0477983
MIPC 44:0;5	MIPC	SL	MEM	44	0	5			NA	NA	NA	0.0121554	0.0158561	0.0125622	0.0154526	0.0129601	0.0152622	NA	NA	NA	NA	NA	NA	NA	NA	NA	NA	NA	NA	0.0177155	0.0154387	0.0133464	0.0208102	0.0165961	0.0166306	NA	NA	NA	NA	NA	NA	NA	NA	NA
MIPC 46:0;3	MIPC	SL	MEM	46	0	3			NA	NA	NA	NA	NA	NA	0.00690252	NA	NA	NA	NA	NA	NA	NA	NA	NA	NA	NA	NA	NA	NA	NA	NA	NA	NA	0.00888605	0.00987073	NA	NA	NA	NA	NA	NA	NA	NA	NA
MIPC 46:0;4	MIPC	SL	MEM	46	0	4			0.0231973	0.0236744	0.0265929	0.0439919	0.0395886	0.0372892	0.0642913	0.0615364	0.0633999	NA	NA	NA	NA	NA	NA	NA	NA	NA	0.0270113	0.028709	0.0254769	0.0407066	0.0397704	0.0467612	0.0580819	0.0601906	0.0712502	NA	NA	NA	NA	NA	NA	NA	NA	0.00543022
PA 10:0;0-14:0;0	PA	GPL	MEM	24	0	0	10:0	14:0	NA	NA	NA	0.00500894	NA	NA	NA	0.00941047	0.0109386	0.0305701	0.0344462	0.0333323	0.0433897	0.0491784	0.0462945	0.0548243	0.0537873	0.0538533	NA	NA	NA	NA	NA	0.00464188	0.0101663	NA	NA	0.0368633	0.0401475	0.0357436	0.0674968	NA	0.0638263	0.094858	0.0339164	0.0890127
PA 10:0;0-16:0;0	PA	GPL	MEM	26	0	0	10:0	16:0	0.0644345	0.0601686	0.0652158	0.0872585	0.0807988	0.080191	NA	0.208773	0.237637	0.492125	0.509503	0.491224	0.449484	0.497017	0.469793	0.546272	0.546017	0.522152	0.076036	NA	0.0923178	0.0974361	0.0921331	0.103726	0.201131	0.236086	0.231031	0.550022	0.650206	0.510059	0.607607	NA	0.518259	0.780419	0.339578	0.679637
PA 10:0;0-16:1;0	PA	GPL	MEM	26	1	0	10:0	16:1	NA	NA	NA	NA	NA	NA	NA	0.0181641	0.0170625	0.0268294	0.032784	0.0326156	0.0424241	0.0435056	0.0419862	0.0462032	0.0455866	0.0493405	0.00809501	NA	0.00735501	0.0115827	0.00862823	NA	0.0199013	0.0248428	0.0226197	0.0333903	0.0275897	0.0306403	0.0400649	NA	0.0337006	0.0454563	0.0409221	0.0470186
PA 10:0;0-17:0;0	PA	GPL	MEM	27	0	0	10:0	17:0	NA	NA	NA	NA	NA	NA	NA	NA	NA	NA	NA	0.00193227	NA	NA	NA	NA	NA	NA	NA	NA	NA	NA	NA	NA	NA	NA	NA	NA	0.00155548	NA	NA	NA	NA	NA	NA	NA
PA 10:0;0-18:0;0	PA	GPL	MEM	28	0	0	10:0	18:0	0.0430638	0.0393481	NA	0.0502621	0.0472636	0.0461168	NA	0.0859739	0.0810944	0.127608	0.140845	0.15026	0.165854	0.139104	0.154796	0.151827	0.147531	0.173541	0.0417202	NA	0.0470379	0.0419157	0.0379586	0.0489457	0.071267	0.0645572	0.0811271	0.108327	0.101804	0.131054	0.12205	NA	0.130054	0.128468	0.0899999	0.140907
PA 10:0;0-18:1;0	PA	GPL	MEM	28	1	0	10:0	18:1	NA	NA	NA	NA	NA	NA	NA	0.0267194	NA	0.0309111	0.0335067	0.0337815	0.0585109	0.0477438	0.0539191	0.0533215	0.0482813	0.0574022	NA	NA	NA	0.017496	NA	0.0178434	NA	0.0327091	0.0305344	0.0221676	0.0186834	0.0213748	0.0296711	NA	0.0378948	0.0396144	0.0351413	0.0412245
PA 10:0;0-18:2;0	PA	GPL	MEM	28	2	0	10:0	18:2	NA	NA	NA	NA	NA	NA	NA	NA	NA	NA	NA	NA	NA	0.00450399	NA	NA	NA	NA	NA	NA	NA	NA	NA	NA	NA	NA	NA	NA	NA	NA	NA	NA	NA	NA	0.00755158	NA
PA 10:0;0-20:0;0	PA	GPL	MEM	30	0	0	10:0	20:0	0.00154506	NA	NA	0.00199922	NA	NA	NA	NA	0.0022261	0.0127116	0.0184146	0.0162627	0.00538116	0.00526947	0.0050994	0.00508786	0.00496654	0.00571287	0.00185993	NA	0.00145932	NA	NA	0.00184037	NA	NA	NA	0.0101012	NA	0.00812521	0.00373631	0.00387224	0.00444953	0.00480782	NA	0.00538162
PA 10:0;0-20:1;0	PA	GPL	MEM	30	1	0	10:0	20:1	NA	NA	0.000558518	0.000679393	NA	NA	NA	0.000912238	NA	NA	NA	NA	NA	NA	NA	NA	NA	NA	NA	NA	NA	NA	NA	NA	NA	NA	0.000645013	NA	NA	NA	NA	NA	NA	NA	NA	NA
PA 10:0;0-22:0;0	PA	GPL	MEM	32	0	0	10:0	22:0	NA	NA	NA	NA	NA	NA	NA	NA	NA	0.00303478	0.00320949	0.00294804	NA	0.000928099	0.000818103	0.000895681	0.00105993	0.00114378	NA	NA	NA	NA	NA	NA	0.000584333	0.000954552	0.0010589	0.00176456	0.00133077	0.00137259	NA	NA	0.000859141	0.00125534	NA	0.00107851
PA 10:0;0-22:1;0	PA	GPL	MEM	32	1	0	10:0	22:1	NA	NA	NA	0.00957204	NA	NA	NA	NA	NA	NA	NA	NA	0.0105786	NA	NA	NA	NA	NA	NA	NA	0.0112233	NA	NA	NA	NA	NA	NA	NA	NA	NA	NA	NA	NA	NA	NA	NA
PA 10:1;0-16:0;0	PA	GPL	MEM	26	1	0	10:1	16:0	NA	NA	NA	NA	NA	NA	NA	NA	NA	0.00628248	NA	NA	0.00680364	0.00677907	0.00705956	0.00913584	0.0101489	0.00882712	NA	NA	NA	NA	NA	NA	0.00060001	NA	NA	NA	0.0130224	NA	0.0153293	NA	0.0105257	0.0176138	0.00750169	0.0139274
PA 10:1;0-18:0;0	PA	GPL	MEM	28	1	0	10:1	18:0	NA	NA	NA	NA	NA	NA	NA	NA	NA	0.00406442	0.0038967	0.00396382	0.00481374	0.004313	0.00471074	0.0049654	NA	NA	NA	NA	NA	NA	NA	NA	NA	NA	NA	0.00368104	NA	0.00621031	0.00562923	NA	NA	NA	NA	0.00547776
PA 11:0;0-16:0;0	PA	GPL	MEM	27	0	0	11:0	16:0	NA	NA	NA	NA	NA	NA	NA	NA	NA	NA	NA	0.0038344	NA	NA	NA	NA	NA	NA	NA	NA	NA	NA	NA	NA	NA	NA	NA	NA	0.00409286	NA	NA	NA	NA	NA	NA	NA
PA 12:0;0-12:0;0	PA	GPL	MEM	24	0	0	12:0	12:0	NA	NA	NA	NA	NA	NA	NA	NA	NA	0.00123713	0.00122251	0.000920657	0.00113511	0.00119417	0.00126223	0.00134392	0.00136778	0.00117719	NA	NA	NA	NA	NA	NA	NA	NA	NA	0.00116962	0.00137282	0.00138369	0.00274057	0.064557	0.00229572	0.00309014	0.000840058	0.00249109
PA 12:0;0-14:0;0	PA	GPL	MEM	26	0	0	12:0	14:0	0.000319213	NA	0.000396225	0.000443898	0.000388919	0.000449533	0.265934	0.0030047	0.00493525	0.0369184	0.042328	0.0332433	0.0112352	0.0146985	0.0142522	0.0193625	0.0233084	0.0170335	0.000707737	0.0838001	0.000868078	0.000990804	0.000993659	0.000958627	0.00399655	0.00642436	0.00436338	0.041798	0.0613562	0.0404767	0.0275023	0.571605	0.0194266	0.0399178	0.0146412	0.0312751
PA 12:0;0-14:1;0	PA	GPL	MEM	26	1	0	12:0	14:1	NA	NA	NA	NA	NA	NA	NA	NA	NA	0.000399218	0.000418395	0.000497345	0.000192839	0.000243112	0.000304322	0.000224889	0.000345962	0.00026884	NA	NA	NA	NA	NA	NA	NA	NA	NA	0.000733569	NA	NA	0.000436873	NA	NA	0.00082168	0.000280641	0.000323312
PA 12:0;0-15:0;0	PA	GPL	MEM	27	0	0	12:0	15:0	NA	NA	NA	NA	NA	NA	NA	NA	NA	NA	NA	0.000733966	NA	NA	NA	NA	NA	NA	NA	NA	NA	NA	NA	NA	NA	NA	NA	NA	0.000818154	NA	NA	NA	NA	NA	NA	NA
PA 12:0;0-16:0;0	PA	GPL	MEM	28	0	0	12:0	16:0	0.00989271	0.00768416	0.0529301	0.012833	0.0127551	0.0097468	0.192076	0.0545126	0.0781432	0.563324	0.627879	0.533238	0.107435	0.162894	0.131826	0.179014	0.191716	0.160889	0.011802	0.0571451	0.0175767	0.0176158	0.0186702	0.0157463	0.0536345	0.0785438	0.0653891	0.544507	0.752614	0.512887	0.198222	0.282124	0.134435	0.266465	0.0868418	0.217075
PA 12:0;0-16:1;0	PA	GPL	MEM	28	1	0	12:0	16:1	0.01551	0.0153208	0.0165361	0.0149744	0.0139132	0.0138255	0.0336872	0.00548396	0.0285884	0.117978	0.129745	0.116939	0.0611938	0.0729118	0.0651838	0.0848196	0.0962631	0.0874475	0.0205169	0.0212069	0.0205508	0.00492319	0.0201731	0.00311157	0.038134	0.012171	0.0113143	0.113261	0.140459	0.113596	0.0934454	0.10115	0.0682941	0.120044	0.0982787	0.105605
PA 12:0;0-18:0;0	PA	GPL	MEM	30	0	0	12:0	18:0	0.0019004	0.0027008	0.00231961	0.00297998	0.00288272	0.00368292	0.0098473	0.00783255	0.00859719	0.0162704	0.0180722	0.0178539	0.0105688	0.0112439	0.00939169	0.0104704	0.0113955	0.0112271	0.0024917	0.0028164	0.00286209	0.00375789	0.00259817	0.00285993	0.00655989	0.00747684	0.00821779	0.0162457	0.0179306	0.0159091	0.0112026	0.00978331	0.0106606	0.0128228	0.00667248	0.0128098
PA 12:0;0-18:1;0	PA	GPL	MEM	30	1	0	12:0	18:1	0.00506852	0.00413725	0.003811	0.00437003	0.00436065	0.00575165	0.00797941	0.00739349	0.00706805	0.0265652	0.0269666	0.0242081	0.0156257	0.0154714	0.0151607	0.0163522	0.0173921	0.0173233	0.00508523	0.00565662	0.00567294	0.00569079	0.00494196	0.00568887	0.00811614	0.00954101	0.00882609	0.023623	0.0253859	0.0228209	0.0173842	0.014567	0.0148243	0.0180167	0.0155603	0.0179874
PA 12:0;0-20:0;0	PA	GPL	MEM	32	0	0	12:0	20:0	NA	NA	NA	NA	NA	NA	NA	NA	NA	NA	0.000454524	0.000449239	NA	NA	NA	NA	NA	NA	NA	NA	NA	NA	NA	NA	NA	NA	NA	NA	0.000241094	NA	NA	NA	NA	NA	NA	NA
PA 12:1;0-14:0;0	PA	GPL	MEM	26	1	0	12:1	14:0	NA	NA	NA	NA	NA	NA	NA	NA	NA	0.00151033	0.00206866	0.00185716	0.000762879	0.00110777	0.00115115	0.00126098	0.00157885	0.00139908	NA	NA	NA	NA	NA	NA	NA	NA	NA	0.00324257	0.00363649	0.00298225	0.00222317	NA	0.00139817	0.00256322	0.00107977	0.00231202
PA 12:1;0-16:0;0	PA	GPL	MEM	28	1	0	12:1	16:0	NA	NA	NA	NA	NA	NA	NA	NA	NA	0.0574126	0.0641763	0.0575087	0.0278237	0.0342856	0.0293091	0.0345888	0.0384622	0.0374647	NA	NA	NA	NA	NA	NA	NA	NA	NA	0.0622867	0.0728709	0.0585661	0.0420393	0.0481107	0.0339585	0.0558219	0.0262779	0.0466388
PA 12:1;0-16:1;0	PA	GPL	MEM	28	2	0	12:1	16:1	NA	NA	NA	NA	NA	NA	NA	NA	NA	NA	NA	NA	NA	0.00258918	NA	NA	NA	NA	NA	NA	NA	NA	NA	NA	NA	NA	NA	NA	0.006619	NA	NA	NA	NA	NA	NA	NA
PA 12:1;0-18:0;0	PA	GPL	MEM	30	1	0	12:1	18:0	NA	NA	NA	NA	NA	NA	NA	NA	NA	0.00739173	0.00839234	0.00759846	0.00698193	0.00618273	0.00629324	0.00604205	0.00607398	0.00748486	NA	NA	NA	NA	NA	NA	NA	NA	NA	0.00746688	0.00772457	0.00855749	0.00753483	0.00638283	0.00739518	0.00701558	0.0049191	0.00808805
PA 12:1;0-18:1;0	PA	GPL	MEM	30	2	0	12:1	18:1	NA	NA	NA	NA	NA	NA	NA	NA	NA	0.00370305	0.00343591	0.00338951	0.00232386	0.0020569	NA	0.00286148	0.00278501	0.00323787	NA	NA	NA	NA	NA	NA	NA	NA	NA	0.00325097	0.00328768	0.00302619	0.00235392	NA	0.00210565	0.00278218	0.00299209	0.00364293
PA 14:0;0-14:0;0	PA	GPL	MEM	28	0	0	14:0	14:0	9.72104e-05	8.08857e-05	0.000430235	0.000107628	0.000182178	9.36507e-05	0.00322129	0.000838023	0.00111267	0.0185004	0.0209085	0.0189549	0.00350485	0.00562101	0.00417213	0.00644416	0.00660981	0.00641805	0.000197424	0.0011291	0.000354643	0.000262307	0.000330893	0.00024403	0.000958179	0.00163776	0.001323	0.0204049	0.0264352	0.0190756	0.00671615	0.00930176	0.0048039	0.0106209	0.00291802	0.00899306
PA 14:0;0-14:1;0	PA	GPL	MEM	28	1	0	14:0	14:1	NA	NA	NA	NA	NA	NA	0.00136932	0.000160373	NA	0.010308	0.0119602	0.00986199	0.00505779	0.00651247	0.00564749	0.0068431	0.00747728	0.00701309	NA	0.0011094	NA	NA	NA	0.000128014	NA	0.000725062	NA	0.0122105	0.0140911	0.0125558	0.00856503	0.00920216	0.00698828	0.0110529	0.00772156	0.00945987
PA 14:0;0-16:0;0	PA	GPL	MEM	30	0	0	14:0	16:0	0.00360954	0.00464704	0.00491002	0.00480417	0.00464261	0.00606176	0.0256689	0.0170239	0.0158331	0.114502	0.132652	0.119747	0.0298648	0.0366248	0.030458	0.0390198	0.0424309	0.0372014	0.00470841	0.0068	0.00644637	0.00685846	0.00543231	0.00576714	0.016479	0.0217197	0.0232605	0.121988	0.150204	0.115336	0.0431967	0.0373427	0.0365218	0.0605587	0.0155387	0.0514079
PA 14:0;0-16:1;0	PA	GPL	MEM	30	1	0	14:0	16:1	0.0357736	0.0316949	0.0323989	0.0262673	0.027503	0.0264844	0.0604145	0.0477289	0.046723	0.355867	0.357089	0.344436	0.155163	0.160152	0.150208	0.17502	0.188761	0.189215	0.042316	0.0486451	0.043662	0.0432378	0.041021	0.0426872	0.0669393	0.073718	0.0692631	0.342482	0.389256	0.348412	0.184847	0.163235	0.156785	0.222989	0.163108	0.216604
PA 14:0;0-17:1;0	PA	GPL	MEM	31	1	0	14:0	17:1	0.00104894	0.00148503	0.00104849	0.00180706	0.00147579	0.00115371	0.00169277	0.00178048	0.00131108	0.00294705	0.00278972	0.00289769	0.00346226	NA	0.0026674	0.00264014	0.00363698	0.00314672	0.00178049	0.00213793	0.000915925	0.00146942	0.000912798	0.00246249	0.00132748	0.00219732	0.00249154	0.002532	0.00235916	0.00328003	0.00284847	0.0026954	0.00339961	0.00291734	0.0028557	0.00340403
PA 14:0;0-18:0;0	PA	GPL	MEM	32	0	0	14:0	18:0	NA	NA	NA	NA	NA	NA	NA	NA	NA	0.00264606	0.00269711	0.00249627	NA	0.00112711	0.000974914	0.00133877	0.00125052	0.00150488	NA	NA	NA	NA	NA	NA	0.000930744	0.000994128	0.00124326	0.0023007	0.00253895	0.0016989	0.00114981	0.00119098	0.0013042	0.00204154	NA	0.00172981
PA 14:0;0-18:1;0	PA	GPL	MEM	32	1	0	14:0	18:1	0.0880454	0.0794165	0.0793319	0.07165	0.0708379	0.0698301	0.128882	0.100532	0.0936964	0.320461	0.336856	0.35094	0.139763	0.133386	0.135711	0.146495	0.158513	0.163668	0.0899152	0.0970899	0.0917165	0.0877349	0.081749	0.0899396	0.108951	0.134388	0.123457	0.352507	0.351619	0.360553	0.159451	0.13727	0.144719	0.173709	0.151039	0.173289
PA 14:0;0-18:2;0	PA	GPL	MEM	32	2	0	14:0	18:2	NA	NA	NA	NA	NA	NA	NA	NA	NA	0.00453588	NA	0.00710437	NA	0.00386608	NA	0.00506892	0.00482991	0.00354163	NA	NA	NA	NA	NA	NA	NA	NA	NA	0.00546115	NA	NA	0.00632181	NA	NA	0.00447498	NA	NA
PA 14:1;0-14:1;0	PA	GPL	MEM	28	2	0	14:1	14:1	NA	NA	NA	NA	NA	NA	NA	NA	NA	NA	NA	NA	NA	NA	NA	NA	NA	NA	NA	NA	NA	NA	NA	NA	NA	NA	NA	NA	NA	NA	NA	NA	NA	NA	0.00025877	NA
PA 14:1;0-16:0;0	PA	GPL	MEM	30	1	0	14:1	16:0	0.0131283	0.0112205	0.0113149	0.0102546	0.0098378	0.0121797	0.0227586	0.0181443	0.0202776	0.133612	0.145848	0.135167	0.0595534	0.0680907	0.0574435	0.0656826	0.0709115	0.0694191	0.0151268	0.0164315	0.0158676	0.0145734	0.0132246	0.0149155	0.0233403	0.0258536	0.02462	0.140936	0.163118	0.13878	0.0776702	0.0710396	0.0666803	0.092832	0.0597269	0.0823325
PA 14:1;0-16:1;0	PA	GPL	MEM	30	2	0	14:1	16:1	NA	NA	NA	NA	NA	NA	0.00686441	0.00502459	NA	0.0204467	0.0225202	0.0209992	0.0139858	0.0159171	0.0164766	0.0160575	0.0158335	0.0163609	0.00713044	0.00685048	NA	0.0068778	0.00608765	0.00533025	0.0100284	0.0126688	0.00972239	0.0198031	0.0221231	0.020134	0.0175494	0.0184116	0.013539	0.0193363	0.0264817	0.0176278
PA 14:1;0-18:0;0	PA	GPL	MEM	32	1	0	14:1	18:0	NA	NA	0.00243669	0.00356355	0.00332592	NA	0.00370995	0.00307766	0.00516847	NA	NA	NA	NA	0.00743634	0.00564022	0.00738382	0.00684421	0.00645567	NA	0.00343129	NA	NA	NA	NA	NA	NA	0.00446189	NA	NA	NA	0.00758135	0.0081471	0.00755418	0.00934419	0.00722414	0.00746821
PA 14:1;0-18:1;0	PA	GPL	MEM	32	2	0	14:1	18:1	0.00330854	0.00238385	0.00293082	0.00251743	0.00220692	0.00215542	0.00512911	0.00293453	0.00384595	0.0124299	0.0122267	0.00991287	0.00651372	0.0079638	0.00772737	0.00751612	0.00842436	0.00817543	0.00385334	0.00394232	0.00326803	0.00423217	0.00343372	0.00378977	0.00665977	0.00711361	0.0062587	0.0131223	0.0135219	0.0119653	0.00898374	0.00797413	0.00650038	0.00953418	0.00860245	0.00894739
PA 15:0;0-15:0;0	PA	GPL	MEM	30	0	0	15:0	15:0	NA	NA	NA	7.68325e-05	NA	NA	NA	NA	NA	NA	NA	NA	NA	0.000167911	0.000192959	0.000102112	NA	0.00027323	0.000149886	NA	NA	8.43947e-05	NA	5.29296e-05	NA	NA	NA	0.00019912	NA	0.000302355	0.000195561	0.000238618	0.000250598	0.00029942	0.000209598	0.000316759
PA 15:0;0-16:1;0	PA	GPL	MEM	31	1	0	15:0	16:1	0.0163852	0.0177028	0.0159915	0.0185009	0.0200699	0.0168358	0.0199866	0.0210788	0.0194402	0.0353083	0.0361869	0.032532	0.0275819	0.0303599	0.0276084	0.0261051	0.0291839	0.0319653	0.0170348	0.0188584	0.0166724	0.0184826	0.0136053	0.0209584	0.0165199	0.0233378	0.0201598	0.0336504	0.0315468	0.0344792	0.0266985	0.024235	0.0280683	0.0309058	0.0256052	0.0294828
PA 15:0;0-17:0;0	PA	GPL	MEM	32	0	0	15:0	17:0	NA	NA	NA	NA	NA	NA	NA	NA	NA	7.66938e-05	NA	NA	NA	NA	NA	NA	NA	NA	NA	NA	NA	NA	NA	NA	NA	NA	NA	8.59535e-05	NA	NA	NA	NA	NA	NA	NA	NA
PA 15:0;0-18:1;0	PA	GPL	MEM	33	1	0	15:0	18:1	0.00235019	0.00384209	0.0022452	0.00270388	0.00321846	0.00285454	0.00365705	0.00302907	0.00403406	0.0155359	0.0165109	0.0146137	0.0043605	0.00434122	0.00409458	0.00359912	0.00616584	0.00359183	0.00329842	0.00221813	0.00234811	0.00267714	0.00267689	0.00293182	0.00750037	0.00407197	0.00357501	0.0144459	0.0158955	0.013471	0.0043446	0.0050345	0.00406374	0.00617327	0.00506383	0.00575795
PA 15:1;0-16:0;0	PA	GPL	MEM	31	1	0	15:1	16:0	0.00947114	NA	0.0095692	0.0106252	0.0100338	NA	0.0104738	0.0110249	NA	0.018357	0.0195924	0.0191723	0.0181626	0.0185562	0.0171124	0.0177074	0.0178237	0.0177108	0.0107357	0.0103013	0.0100174	0.0105833	NA	0.0116546	NA	0.0109358	0.0109522	0.0179976	0.0189204	0.0207221	0.0183404	0.0161495	0.0193413	0.0180362	0.0152164	0.0197029
PA 15:1;0-18:0;0	PA	GPL	MEM	33	1	0	15:1	18:0	NA	NA	NA	NA	NA	NA	NA	NA	NA	NA	NA	NA	NA	NA	NA	NA	NA	NA	NA	NA	NA	NA	NA	NA	NA	NA	NA	NA	NA	NA	NA	NA	NA	NA	NA	0.000819494
PA 16:0;0-16:0;0	PA	GPL	MEM	32	0	0	16:0	16:0	NA	NA	NA	NA	NA	NA	NA	NA	NA	0.0267093	0.0267037	0.0254739	NA	0.00965114	0.00715113	0.00939331	0.0102001	0.0101505	NA	NA	NA	NA	NA	NA	0.00709991	0.00886494	0.0101573	0.0229264	0.0244704	0.0177564	0.0099118	0.00990348	0.00980283	0.0181623	NA	0.0134844
PA 16:0;0-16:1;0	PA	GPL	MEM	32	1	0	16:0	16:1	0.861275	0.86051	0.809599	0.762367	0.740863	0.749601	1.15557	1.00141	0.95205	4.63671	4.83085	4.67247	1.61355	1.60838	1.60246	1.62423	1.69811	1.75257	0.849288	0.879282	0.899032	0.789994	0.78634	0.815268	0.975203	1.13893	1.11352	4.70199	4.88247	4.72892	1.93477	1.71883	1.57658	1.96878	1.35051	1.94159
PA 16:0;0-16:2;0	PA	GPL	MEM	32	2	0	16:0	16:2	NA	NA	NA	NA	NA	NA	NA	NA	NA	0.0174414	0.0188228	0.0197634	0.0174081	NA	NA	0.0180693	NA	NA	NA	NA	NA	NA	NA	NA	NA	NA	NA	NA	0.025513	0.0210104	NA	NA	NA	0.0268728	NA	NA
PA 16:0;0-17:1;0	PA	GPL	MEM	33	1	0	16:0	17:1	0.00189732	0.00285342	0.0015668	0.00186126	0.00210237	0.00179221	0.00262903	0.0022483	0.0029753	0.00921374	0.0107395	0.00846016	0.00329063	0.00309414	0.00287237	0.0027961	0.00457409	0.00260833	0.00244902	0.00149762	0.00175387	0.00197455	0.001731	0.00204435	NA	0.00257562	0.0023368	0.00856091	0.00878319	0.00831642	0.00306056	0.00320023	0.0029225	0.00457315	0.0034521	0.003839
PA 16:0;0-18:1;0	PA	GPL	MEM	34	1	0	16:0	18:1	1.09541	1.0781	1.03849	1.06369	1.02159	0.995281	1.4237	1.13464	1.07051	3.10781	3.22644	3.14368	0.838852	0.840785	0.830789	0.818581	0.890336	0.920667	0.981174	0.973859	1.02918	0.93692	0.964848	1.01085	1.03016	1.25133	1.26966	3.24994	3.35222	3.42731	1.02159	0.95298	0.866521	1.04436	1.04108	1.03728
PA 16:0;0-18:2;0	PA	GPL	MEM	34	2	0	16:0	18:2	NA	NA	NA	NA	NA	NA	NA	NA	NA	0.0271095	0.0365528	0.0333679	0.0152326	0.015887	0.016102	0.0177755	0.0181816	0.0183496	NA	NA	NA	NA	NA	NA	NA	NA	NA	0.0325451	0.0398736	0.0332682	0.0199027	0.0186858	0.0191977	0.022664	0.0147884	0.0226654
PA 16:0;0-18:3;0	PA	GPL	MEM	34	3	0	16:0	18:3	NA	NA	NA	NA	NA	NA	NA	NA	NA	0.0077476	0.0128864	0.0127099	NA	0.00816802	0.00590633	NA	0.00698054	NA	NA	NA	NA	NA	NA	NA	NA	NA	NA	0.0113811	0.0126844	0.011798	0.00941451	NA	NA	NA	NA	NA
PA 16:0;0-20:1;0	PA	GPL	MEM	36	1	0	16:0	20:1	NA	NA	NA	NA	NA	NA	NA	NA	NA	NA	NA	0.00573234	NA	NA	NA	NA	NA	NA	NA	NA	NA	NA	NA	NA	NA	NA	NA	0.00646209	NA	NA	NA	NA	NA	NA	NA	NA
PA 16:1;0-16:1;0	PA	GPL	MEM	32	2	0	16:1	16:1	0.374503	0.364968	0.344896	0.338972	0.347634	0.336056	0.571733	0.520515	0.465274	0.901358	0.886115	0.95874	0.694634	0.706308	0.732563	0.799814	0.897587	0.903373	0.411454	0.46843	0.421074	0.447154	0.449645	0.444448	0.632859	0.743056	0.707236	0.859811	0.934251	0.917761	0.895094	0.81119	0.715019	0.933763	0.990188	1.01265
PA 16:1;0-17:0;0	PA	GPL	MEM	33	1	0	16:1	17:0	0.00184021	NA	0.00174243	0.00186409	0.00226236	0.00179268	0.00257016	0.00221891	NA	0.00614996	0.00636797	0.00561418	0.00273237	0.00244301	0.00259007	0.00237513	NA	0.00222563	NA	0.0017373	0.00177352	0.00190589	0.00181632	0.0020036	NA	0.00306994	0.00248222	0.00607085	0.00574249	0.00478238	0.00230225	0.00286403	0.00236326	0.00356449	NA	NA
PA 16:1;0-18:0;0	PA	GPL	MEM	34	1	0	16:1	18:0	0.0734433	0.0730395	0.0735666	0.0783612	0.0745771	0.074634	0.116049	0.0987187	0.0920773	0.156835	0.179673	0.165372	0.0747272	0.0745247	0.072498	0.0782002	0.0772628	0.0816228	0.0774631	0.0759812	0.0785964	0.0730866	0.0702033	0.0821638	0.088501	0.116009	0.110988	0.152375	0.141965	0.154311	0.0838259	0.0742662	0.0701249	0.0891144	0.0830586	0.0872615
PA 16:1;0-18:1;0	PA	GPL	MEM	34	2	0	16:1	18:1	0.603477	0.586508	0.561739	0.579338	0.561518	0.552271	0.982937	0.837778	0.732231	0.977399	0.975587	1.0427	0.577733	0.565012	0.562916	0.634152	0.713197	0.710148	0.556851	0.594193	0.583974	0.58653	0.594857	0.597356	0.850963	1.03648	1.02368	0.935476	1.03641	1.07072	0.727291	0.686657	0.585325	0.770751	0.988723	0.809578
PA 16:1;0-18:2;0	PA	GPL	MEM	34	3	0	16:1	18:2	NA	NA	NA	NA	NA	NA	NA	NA	NA	0.00325088	0.00573202	0.00511019	NA	0.00316933	0.00225378	NA	0.00294528	0.00967256	NA	NA	NA	NA	NA	NA	NA	NA	NA	0.00466158	0.00481404	0.00487475	NA	0.00955854	0.00799453	0.00945962	0.0113313	NA
PA 16:1;0-20:0;0	PA	GPL	MEM	36	1	0	16:1	20:0	NA	NA	NA	0.00587743	0.00504638	NA	NA	NA	NA	0.0111022	0.0113822	0.00868865	NA	NA	NA	NA	NA	NA	NA	NA	NA	NA	NA	NA	NA	NA	NA	0.00826557	0.00766992	NA	NA	NA	NA	0.0080438	NA	0.00679847
PA 16:1;0-20:1;0	PA	GPL	MEM	36	2	0	16:1	20:1	NA	0.00983548	NA	NA	NA	NA	NA	NA	NA	0.0102098	0.00988251	NA	NA	NA	NA	NA	NA	NA	NA	NA	0.0107875	NA	NA	NA	NA	0.0150521	0.0133752	0.0140496	NA	NA	NA	NA	NA	NA	0.00922143	NA
PA 16:2;0-18:1;0	PA	GPL	MEM	34	3	0	16:2	18:1	NA	NA	NA	NA	NA	NA	NA	NA	NA	0.00468134	NA	NA	NA	NA	NA	NA	NA	NA	NA	NA	NA	NA	NA	NA	NA	NA	NA	NA	NA	NA	NA	NA	NA	NA	NA	NA
PA 18:0;0-18:1;0	PA	GPL	MEM	36	1	0	18:0	18:1	0.0222201	0.0217897	0.0227417	0.0211159	0.0174914	0.0252427	0.0446376	0.0343273	0.0360851	0.042718	0.0444963	0.035126	0.0181822	0.0201242	0.0194799	0.0219592	0.0237411	0.0224197	0.0211618	0.0233528	0.0212388	0.0258019	0.0231046	0.0264194	0.031347	0.0422132	0.0443785	0.0315145	0.0380075	0.0448903	0.0198888	0.0207553	0.0195314	0.0189498	0.0181683	0.015487
PA 18:0;0-18:2;0	PA	GPL	MEM	36	2	0	18:0	18:2	NA	NA	NA	NA	NA	NA	NA	NA	NA	NA	NA	0.00201767	NA	NA	0.00165952	NA	NA	NA	NA	NA	NA	NA	NA	NA	NA	NA	NA	NA	NA	NA	NA	NA	0.00164654	NA	NA	0.00226203
PA 18:1;0-18:1;0	PA	GPL	MEM	36	2	0	18:1	18:1	0.0293722	0.0213199	0.0308936	0.0280797	0.0278942	0.0315289	0.0379653	0.0336496	0.0280929	0.052587	0.0491565	0.0594348	0.0254459	0.024026	0.0238374	0.0232192	0.0249128	0.0287727	0.0287723	0.0330744	0.0207206	0.0317277	0.0331995	0.0344327	0.0358816	0.0335506	0.0310635	0.0464609	0.0509211	0.0502009	0.0256586	0.0265039	0.0190016	0.0290202	0.0230263	0.0257471
PC 10:0;0-14:0;0	PC	GPL	MEM	24	0	0	10:0	14:0	NA	NA	NA	NA	NA	NA	NA	NA	NA	NA	NA	NA	0.225413	NA	NA	NA	NA	NA	NA	NA	NA	NA	NA	NA	NA	NA	NA	NA	NA	0.111398	NA	NA	NA	NA	NA	NA
PC 10:0;0-14:1;0	PC	GPL	MEM	24	1	0	10:0	14:1	NA	NA	NA	NA	NA	NA	NA	NA	NA	NA	NA	NA	NA	NA	NA	NA	NA	0.0258659	NA	NA	NA	NA	NA	NA	NA	NA	NA	NA	NA	NA	NA	NA	NA	NA	NA	NA
PC 10:0;0-15:0;0	PC	GPL	MEM	25	0	0	10:0	15:0	NA	NA	NA	NA	NA	NA	NA	NA	NA	NA	0.0166277	NA	NA	NA	NA	NA	NA	NA	NA	NA	NA	NA	NA	NA	NA	NA	NA	NA	NA	NA	NA	0.0329464	NA	NA	NA	NA
PC 10:0;0-16:0;0	PC	GPL	MEM	26	0	0	10:0	16:0	NA	NA	NA	NA	NA	NA	NA	NA	NA	NA	NA	NA	0.996047	NA	NA	NA	NA	NA	NA	0.00845646	0.00903727	NA	NA	NA	0.0106624	NA	NA	NA	NA	0.585097	NA	NA	NA	NA	NA	NA
PC 10:0;0-16:1;0	PC	GPL	MEM	26	1	0	10:0	16:1	NA	NA	NA	NA	NA	NA	NA	NA	NA	NA	0.0193756	NA	0.0254148	NA	NA	NA	NA	NA	0.0204289	NA	NA	NA	NA	NA	NA	NA	NA	NA	NA	NA	NA	NA	NA	NA	NA	NA
PC 10:0;0-17:0;0	PC	GPL	MEM	27	0	0	10:0	17:0	NA	NA	NA	NA	NA	NA	NA	NA	NA	NA	NA	NA	NA	0.00463926	0.00625918	NA	0.00753419	NA	NA	NA	NA	NA	NA	NA	NA	NA	NA	NA	NA	NA	0.0050537	NA	NA	NA	NA	NA
PC 10:0;0-17:1;0	PC	GPL	MEM	27	1	0	10:0	17:1	NA	NA	NA	NA	NA	NA	NA	NA	NA	0.0202624	NA	NA	0.0460481	NA	NA	NA	NA	0.0171834	NA	NA	NA	NA	NA	NA	NA	NA	NA	NA	NA	NA	0.00842376	NA	0.0194755	0.0156889	NA	NA
PC 10:0;0-18:0;0	PC	GPL	MEM	28	0	0	10:0	18:0	0.00159186	NA	0.00239388	0.00262489	NA	NA	NA	NA	NA	NA	NA	NA	0.0688137	NA	NA	NA	NA	NA	NA	NA	NA	NA	NA	0.00114002	NA	NA	NA	NA	NA	0.0448632	NA	NA	NA	NA	NA	NA
PC 10:0;0-18:1;0	PC	GPL	MEM	28	1	0	10:0	18:1	NA	NA	NA	NA	NA	NA	NA	NA	NA	NA	NA	NA	NA	NA	NA	NA	NA	NA	NA	NA	NA	NA	0.0191411	NA	0.0198852	NA	NA	NA	NA	0.0187898	NA	NA	NA	NA	0.0337259	0.022137
PC 10:0;0-20:0;0	PC	GPL	MEM	30	0	0	10:0	20:0	NA	NA	NA	NA	NA	NA	NA	NA	NA	NA	NA	NA	0.00295197	NA	NA	NA	NA	NA	NA	NA	NA	NA	NA	NA	NA	NA	NA	NA	NA	0.000695964	NA	NA	NA	NA	NA	NA
PC 10:1;0-14:0;0	PC	GPL	MEM	24	1	0	10:1	14:0	NA	NA	NA	NA	NA	NA	NA	NA	NA	NA	NA	NA	NA	NA	NA	NA	NA	NA	NA	NA	NA	NA	NA	NA	NA	NA	NA	NA	NA	NA	NA	NA	NA	0.0199895	NA	NA
PC 10:1;0-16:0;0	PC	GPL	MEM	26	1	0	10:1	16:0	NA	NA	NA	NA	NA	NA	NA	NA	NA	NA	NA	NA	0.0225938	NA	NA	NA	NA	NA	NA	NA	NA	NA	NA	NA	NA	NA	NA	NA	NA	0.0171617	NA	NA	NA	NA	NA	NA
PC 10:1;0-16:1;0	PC	GPL	MEM	26	2	0	10:1	16:1	NA	NA	NA	NA	NA	NA	NA	NA	NA	NA	NA	NA	NA	NA	0.0194595	0.0195221	NA	NA	NA	NA	NA	NA	NA	NA	NA	NA	NA	NA	NA	NA	NA	NA	NA	NA	NA	NA
PC 10:1;0-18:1;0	PC	GPL	MEM	28	2	0	10:1	18:1	NA	NA	NA	NA	NA	NA	NA	NA	NA	NA	NA	NA	NA	NA	NA	0.0284287	NA	NA	NA	NA	NA	NA	NA	NA	NA	NA	NA	NA	NA	NA	NA	NA	NA	NA	NA	NA
PC 11:0;0-16:0;0	PC	GPL	MEM	27	0	0	11:0	16:0	NA	NA	NA	NA	NA	NA	NA	NA	NA	0.0118049	0.0178443	NA	0.0139534	0.0137118	NA	0.0114735	NA	0.0321085	NA	NA	NA	NA	NA	NA	NA	NA	NA	NA	NA	NA	NA	NA	0.0125206	NA	NA	NA
PC 11:0;0-16:1;0	PC	GPL	MEM	27	1	0	11:0	16:1	NA	NA	NA	NA	NA	NA	NA	NA	NA	NA	NA	NA	NA	NA	0.0453387	NA	NA	0.014759	NA	NA	NA	NA	NA	NA	NA	NA	NA	NA	NA	NA	NA	NA	NA	NA	NA	0.0193181
PC 11:1;0-16:0;0	PC	GPL	MEM	27	1	0	11:1	16:0	NA	NA	NA	NA	NA	NA	NA	NA	NA	NA	NA	NA	NA	NA	NA	NA	NA	NA	NA	NA	NA	NA	NA	NA	NA	NA	NA	0.011063	0.0122749	NA	0.0134464	NA	NA	NA	NA	NA
PC 12:0;0-12:0;0	PC	GPL	MEM	24	0	0	12:0	12:0	NA	NA	NA	NA	NA	NA	NA	NA	NA	0.0945563	0.0998436	0.103906	0.0139799	0.23599	0.236761	0.228718	0.249861	0.263844	NA	NA	NA	NA	NA	NA	NA	NA	NA	0.0991457	0.0960734	0.0116918	0.257739	0.279945	0.302685	NA	0.119477	0.277928
PC 12:0;0-12:1;0	PC	GPL	MEM	24	1	0	12:0	12:1	NA	NA	NA	NA	NA	NA	NA	NA	NA	NA	NA	NA	NA	NA	0.0235605	NA	NA	NA	NA	NA	NA	NA	NA	NA	NA	NA	NA	NA	NA	NA	NA	NA	NA	NA	NA	NA
PC 12:0;0-14:0;0	PC	GPL	MEM	26	0	0	12:0	14:0	NA	NA	NA	NA	NA	NA	NA	NA	NA	0.554301	0.594512	0.592461	0.109286	1.11046	1.12204	1.02137	1.08649	1.18468	NA	NA	NA	NA	NA	NA	NA	NA	NA	0.506565	0.518645	0.0739349	0.999474	1.10368	1.16973	1.06524	0.534399	1.04887
PC 12:0;0-14:1;0	PC	GPL	MEM	26	1	0	12:0	14:1	NA	NA	NA	NA	NA	NA	NA	NA	NA	0.0524433	0.0403736	0.0548959	0.0534418	0.111805	0.114737	NA	0.115551	0.128281	NA	NA	NA	NA	NA	NA	NA	NA	NA	NA	NA	0.0387637	NA	0.0985846	0.107168	NA	0.128561	NA
PC 12:0;0-15:0;0	PC	GPL	MEM	27	0	0	12:0	15:0	NA	NA	NA	NA	NA	NA	NA	NA	NA	0.00586026	0.0041766	0.0205922	0.0177541	0.0129021	0.0193811	0.0123941	0.0246061	NA	NA	NA	NA	NA	NA	NA	NA	NA	NA	0.0164388	0.0167091	NA	0.020981	0.0228608	0.0131811	0.0258684	NA	0.0250967
PC 12:0;0-16:0;0	PC	GPL	MEM	28	0	0	12:0	16:0	0.0296905	0.0325434	0.027637	0.0289639	0.0301325	0.02897	0.0354079	0.0343543	0.0341472	0.447523	0.489437	0.49137	0.637587	0.716509	0.718914	0.680237	0.729039	0.769069	0.0265826	0.0237327	0.0277482	0.022201	0.0200072	0.0211291	0.0292731	0.0270515	0.0290794	0.403645	0.435827	0.477387	0.634866	0.722595	0.737918	0.69221	0.373531	0.664372
PC 12:0;0-16:1;0	PC	GPL	MEM	28	1	0	12:0	16:1	0.103034	0.117913	0.097915	0.100609	0.114803	0.104253	0.10805	0.130951	0.123013	0.129557	0.135289	0.1385	0.270987	0.249126	0.242238	0.229871	0.241628	0.264319	0.116737	0.109337	0.101626	0.119547	0.089409	0.110147	0.0989396	0.0995833	0.11641	0.106228	0.12119	0.140631	0.20376	0.239186	0.23221	0.170189	0.519861	0.181757
PC 12:0;0-17:0;0	PC	GPL	MEM	29	0	0	12:0	17:0	NA	NA	NA	NA	NA	NA	NA	NA	NA	0.000578232	NA	0.000718003	NA	0.00268752	0.00287374	0.00175122	NA	0.00229794	NA	NA	NA	NA	NA	NA	NA	NA	NA	NA	NA	NA	0.00202399	0.00244965	0.00291862	NA	NA	0.00197991
PC 12:0;0-17:1;0	PC	GPL	MEM	29	1	0	12:0	17:1	NA	0.0195229	0.0210569	NA	NA	0.0186541	NA	NA	0.0237637	0.00291283	0.00248974	0.00491972	NA	0.00838094	0.00786696	0.00548	0.00624558	0.0059753	0.0210997	NA	NA	NA	NA	NA	NA	NA	NA	0.00803715	0.00169521	0.00155962	0.00664341	0.0143757	0.00464058	0.00390568	0.00354937	0.00474548
PC 12:0;0-18:0;0	PC	GPL	MEM	30	0	0	12:0	18:0	0.00189811	0.00183934	NA	NA	NA	0.00212042	NA	0.00225688	0.00253667	0.0213863	0.0325865	0.0245536	0.0258462	0.0308819	0.0282744	0.0266201	0.0264141	0.0303819	0.00188904	0.00182368	NA	0.00113752	NA	NA	0.00174667	0.00120164	NA	0.0190653	0.0220608	0.0249833	0.0273705	0.0327237	0.0322095	0.0313237	0.0146893	0.0314981
PC 12:0;0-20:0;0	PC	GPL	MEM	32	0	0	12:0	20:0	NA	NA	NA	NA	NA	NA	NA	NA	NA	NA	0.000579471	0.000712153	NA	NA	NA	NA	NA	NA	NA	NA	NA	NA	NA	NA	NA	NA	NA	NA	NA	NA	NA	NA	NA	NA	NA	NA
PC 12:1;0-14:0;0	PC	GPL	MEM	26	1	0	12:1	14:0	NA	NA	NA	NA	NA	NA	NA	NA	NA	0.0104936	0.00774616	0.0077585	0.00836079	0.0195183	0.019414	0.130608	0.0301768	0.0237234	NA	NA	NA	NA	NA	NA	NA	NA	NA	0.0490333	0.0484813	0.00693339	0.108999	0.0171298	0.0138715	0.101032	0.0144624	0.103484
PC 12:1;0-15:0;0	PC	GPL	MEM	27	1	0	12:1	15:0	NA	NA	NA	NA	NA	NA	NA	NA	NA	NA	NA	0.0219678	NA	0.0479608	NA	0.0364965	NA	0.0062623	NA	NA	NA	NA	NA	NA	NA	NA	NA	NA	NA	NA	NA	NA	0.0104279	NA	NA	NA
PC 12:1;0-16:0;0	PC	GPL	MEM	28	1	0	12:1	16:0	NA	NA	NA	NA	NA	NA	NA	NA	NA	0.104536	0.130146	0.119819	0.206553	0.209241	0.199094	0.180758	0.199765	0.203144	NA	NA	NA	NA	NA	NA	NA	NA	NA	0.0950631	0.105067	0.116487	0.182247	0.204397	0.19692	0.17931	0.116799	0.160195
PC 12:1;0-16:1;0	PC	GPL	MEM	28	2	0	12:1	16:1	NA	NA	NA	NA	NA	NA	NA	NA	NA	0.0816109	0.0849693	0.0637978	0.249846	0.155583	0.256013	0.202307	0.168027	0.268168	NA	NA	NA	NA	NA	NA	NA	NA	NA	0.0425799	0.0771427	0.0920504	0.1117	0.19109	0.210705	0.216788	0.181018	0.133383
PC 12:1;0-17:1;0	PC	GPL	MEM	29	2	0	12:1	17:1	NA	NA	NA	NA	NA	NA	NA	NA	NA	NA	NA	0.0104037	NA	0.0209574	NA	NA	NA	0.0170364	NA	NA	NA	NA	NA	NA	NA	NA	NA	NA	NA	NA	NA	0.0122523	0.0120249	NA	NA	NA
PC 12:1;0-18:1;0	PC	GPL	MEM	30	2	0	12:1	18:1	NA	NA	NA	NA	NA	NA	NA	NA	NA	NA	NA	NA	0.120972	NA	0.115932	0.101903	0.0675065	0.113836	NA	NA	NA	NA	NA	NA	NA	NA	NA	NA	0.0489843	0.0545142	NA	0.0981303	0.108198	NA	NA	NA
PC 13:0;0-14:0;0	PC	GPL	MEM	27	0	0	13:0	14:0	NA	NA	NA	NA	NA	NA	NA	NA	NA	NA	NA	NA	NA	NA	0.00527047	0.00427902	NA	NA	NA	NA	NA	NA	NA	NA	NA	NA	NA	NA	NA	NA	NA	0.00560484	0.00372805	NA	NA	NA
PC 13:0;0-16:0;0	PC	GPL	MEM	29	0	0	13:0	16:0	NA	NA	NA	NA	NA	NA	NA	NA	NA	0.00802824	0.0105244	0.00936396	0.01082	0.00999956	0.00892895	0.00864985	0.0108095	0.00970651	NA	NA	NA	NA	NA	NA	NA	NA	NA	0.00863588	0.00905895	0.0102946	0.00898081	0.010448	0.013462	0.0139835	0.00562461	0.0107612
PC 13:0;0-16:1;0	PC	GPL	MEM	29	1	0	13:0	16:1	NA	NA	NA	NA	NA	NA	NA	NA	NA	NA	0.0193505	NA	NA	0.024616	0.0260307	0.02234	0.0229414	0.0227593	NA	NA	NA	NA	NA	NA	NA	NA	NA	NA	0.0209136	0.015904	NA	NA	0.0229979	0.0226897	0.0230193	NA
PC 13:0;0-18:1;0	PC	GPL	MEM	31	1	0	13:0	18:1	NA	NA	NA	NA	NA	NA	NA	NA	NA	NA	NA	NA	NA	NA	NA	NA	NA	NA	NA	NA	NA	NA	0.293039	NA	NA	NA	NA	NA	NA	0.324977	NA	NA	NA	NA	NA	NA
PC 13:1;0-16:0;0	PC	GPL	MEM	29	1	0	13:1	16:0	NA	NA	NA	NA	NA	NA	NA	NA	NA	0.0236178	0.018699	0.0259533	NA	0.0198582	0.0191309	0.0173445	0.0152129	0.016718	NA	NA	NA	NA	NA	NA	NA	NA	NA	NA	NA	0.0128095	0.0260893	NA	0.0173344	NA	0.0135899	0.0221239
PC 13:1;0-16:1;0	PC	GPL	MEM	29	2	0	13:1	16:1	NA	NA	NA	NA	NA	NA	NA	NA	NA	NA	NA	NA	NA	NA	NA	NA	NA	NA	NA	NA	NA	NA	NA	NA	NA	NA	NA	NA	NA	NA	NA	NA	NA	NA	0.014266	NA
PC 14:0;0-14:0;0	PC	GPL	MEM	28	0	0	14:0	14:0	0.00175475	0.00153492	0.00140573	0.00168453	0.00083083	0.00109046	0.00236977	0.00218092	0.00241022	0.0272492	0.0275697	0.0277144	0.0308966	0.0357898	0.0341141	0.038063	0.0377394	0.0452059	0.0018653	0.00143618	0.00184201	0.00130032	0.00226425	0.00129212	0.00221166	0.00199577	0.00194887	0.0294124	0.0304726	0.0355906	0.0401007	0.0405811	0.0489935	0.0454554	0.0203147	0.0464831
PC 14:0;0-14:1;0	PC	GPL	MEM	28	1	0	14:0	14:1	0.00486795	0.00321349	0.00669457	0.00254958	0.00317965	0.00355134	0.00561035	0.00478722	0.00425955	0.021598	0.0249527	0.0235565	0.0490124	0.0472616	0.041416	0.0423834	0.0489429	0.04666	0.00489981	0.00512665	0.00396747	0.00508821	0.00514269	0.00471639	0.00470925	0.00355326	0.00389294	0.021008	0.022048	0.0254809	0.0384115	0.0440338	0.0445729	0.0363928	0.0381185	0.0369519
PC 14:0;0-15:0;0	PC	GPL	MEM	29	0	0	14:0	15:0	NA	NA	NA	NA	NA	NA	NA	NA	NA	0.000632241	0.000733973	0.000795273	0.00315222	0.00174738	0.00175565	0.00160865	0.00276246	0.00181304	NA	NA	NA	NA	NA	NA	NA	NA	NA	0.000589849	0.000873569	0.00118626	0.00183285	0.00222501	NA	0.00191602	NA	0.00169104
PC 14:0;0-15:1;0	PC	GPL	MEM	29	1	0	14:0	15:1	NA	NA	NA	NA	NA	NA	NA	NA	NA	0.00378282	0.0028209	0.0047953	NA	0.00701385	0.00843478	0.00618845	0.00844714	0.00757877	NA	NA	NA	NA	NA	NA	0.0211621	NA	NA	0.0112716	0.00312396	0.00313633	0.00933944	0.0220305	0.00754903	0.00626763	0.00569708	0.00763357
PC 14:0;0-16:0;0	PC	GPL	MEM	30	0	0	14:0	16:0	0.00964007	0.0109101	NA	0.0155462	0.00947403	0.0108475	0.0232372	0.0136057	0.017632	0.134297	0.147191	0.154881	0.140888	0.160536	0.1507	0.161906	0.18265	0.181317	0.0100416	0.00931854	0.0147442	0.00693389	NA	0.00862254	0.0101769	0.010349	0.0172987	0.13937	0.15788	0.182932	0.186403	0.207905	0.228555	0.255286	0.073137	0.238745
PC 14:0;0-16:2;0	PC	GPL	MEM	30	2	0	14:0	16:2	NA	NA	NA	NA	NA	NA	NA	NA	NA	NA	NA	NA	NA	NA	0.00274702	NA	NA	0.00256069	NA	NA	NA	NA	NA	NA	NA	NA	NA	NA	NA	NA	NA	NA	NA	NA	NA	NA
PC 14:0;0-17:0;0	PC	GPL	MEM	31	0	0	14:0	17:0	NA	NA	NA	NA	NA	NA	NA	NA	NA	NA	NA	NA	NA	NA	NA	NA	NA	NA	NA	NA	NA	NA	NA	NA	NA	NA	NA	NA	NA	NA	NA	0.00224431	0.00255835	0.00204255	NA	0.00254457
PC 14:0;0-17:1;0	PC	GPL	MEM	31	1	0	14:0	17:1	NA	NA	NA	0.436653	NA	NA	NA	NA	NA	0.281592	0.293157	0.340515	NA	0.498686	0.478256	0.429546	0.424014	0.475446	NA	NA	NA	NA	NA	NA	NA	NA	NA	0.287462	0.266854	0.324977	0.41846	0.49328	0.567872	0.431978	0.472589	0.440051
PC 14:0;0-18:0;0	PC	GPL	MEM	32	0	0	14:0	18:0	NA	NA	NA	NA	NA	NA	NA	NA	NA	0.00572594	0.00608624	0.00701631	NA	NA	NA	NA	NA	NA	NA	NA	NA	NA	NA	NA	NA	NA	NA	0.00621579	0.00626408	0.00666093	0.00866228	0.00946605	NA	0.0146176	NA	0.0132983
PC 14:0;0-18:1;0	PC	GPL	MEM	32	1	0	14:0	18:1	0.102722	0.0902945	0.242477	0.0924211	0.0833144	0.0865047	0.10877	0.0946752	0.103675	0.198015	0.212563	0.213901	0.378038	0.353369	0.345473	0.337381	0.352665	0.397866	0.108848	0.087842	0.0996885	0.0779421	0.125606	0.0873796	0.0953069	0.10074	0.0978648	0.189636	0.200554	0.296039	0.313433	0.359407	0.391516	0.336938	0.227404	0.343809
PC 14:0;0-18:2;0	PC	GPL	MEM	32	2	0	14:0	18:2	NA	NA	NA	NA	NA	NA	NA	NA	NA	0.0029904	0.00378364	0.00337129	NA	0.00652678	0.00460907	0.00427559	0.0041861	0.00750306	NA	NA	NA	NA	NA	NA	NA	NA	NA	0.00227926	0.00263963	0.00468507	0.00526088	0.00461109	0.00582442	0.00493699	NA	0.00449583
PC 14:0;0-18:3;0	PC	GPL	MEM	32	3	0	14:0	18:3	NA	NA	NA	NA	NA	NA	NA	NA	NA	0.00120135	NA	0.00131406	NA	0.00318339	0.00216782	NA	0.00262986	NA	NA	NA	NA	NA	NA	NA	NA	NA	NA	NA	0.00156272	NA	0.00141172	NA	0.00206203	0.00257698	0.000941864	0.00232988
PC 14:0;0-20:3;0	PC	GPL	MEM	34	3	0	14:0	20:3	NA	NA	NA	NA	NA	NA	NA	NA	NA	NA	0.000985543	NA	NA	NA	NA	NA	NA	NA	NA	NA	NA	NA	NA	NA	NA	NA	NA	NA	NA	NA	NA	NA	NA	NA	NA	NA
PC 14:0;0-20:4;0	PC	GPL	MEM	34	4	0	14:0	20:4	NA	NA	NA	NA	NA	NA	NA	NA	NA	NA	0.00454551	NA	NA	NA	NA	NA	NA	NA	NA	NA	NA	NA	NA	NA	NA	NA	NA	NA	NA	NA	NA	NA	NA	NA	NA	NA
PC 14:1;0-14:1;0	PC	GPL	MEM	28	2	0	14:1	14:1	NA	NA	0.223785	NA	NA	0.22536	0.158353	0.204765	0.221361	NA	NA	NA	NA	NA	NA	NA	NA	NA	0.271766	NA	0.215665	0.1428	NA	NA	NA	NA	0.134949	NA	NA	NA	NA	NA	NA	NA	NA	NA
PC 14:1;0-15:0;0	PC	GPL	MEM	29	1	0	14:1	15:0	NA	NA	NA	NA	NA	NA	NA	NA	NA	0.0019919	NA	0.00246031	NA	0.00419915	NA	0.00368697	0.00645328	0.00445231	NA	NA	NA	NA	NA	NA	NA	NA	NA	0.00625839	0.00197331	NA	NA	0.0137943	NA	0.00388493	NA	0.00453336
PC 14:1;0-16:1;0	PC	GPL	MEM	30	2	0	14:1	16:1	0.501502	0.465311	0.540492	0.314023	0.635598	0.600586	0.412933	0.479636	0.533757	0.1074	0.111921	0.0891611	0.148939	0.168416	0.128599	0.121425	0.107081	0.140308	0.628444	0.403898	0.509855	0.394521	0.70222	0.371345	0.727676	0.320773	0.362017	0.0660881	0.0665807	0.0805638	0.137719	0.131225	0.12182	0.199486	0.362224	0.143828
PC 14:1;0-18:0;0	PC	GPL	MEM	32	1	0	14:1	18:0	0.00586518	NA	0.019058	0.00514051	0.00629402	0.00602782	0.00714114	0.00603068	0.00709321	0.0172053	0.023386	0.0196434	0.0209368	0.0263905	0.025429	0.0217054	0.0233573	0.0260664	0.00657094	0.00524805	0.00491161	0.00388017	0.00701113	0.00443903	0.00463906	0.00584384	0.00490528	0.0170431	0.0168199	0.0220719	0.0245131	0.0262287	0.0281327	0.0231565	0.0163057	0.021167
PC 14:1;0-18:1;0	PC	GPL	MEM	32	2	0	14:1	18:1	0.0216099	0.0246821	0.105444	0.0233012	0.0257291	0.0231728	0.0352875	0.021567	0.0240163	0.0123773	0.0154064	0.0144778	0.0260875	0.0241586	0.0226816	0.0227156	0.0208485	0.0243982	0.0232559	0.0220542	0.0229247	0.0201269	0.0309227	0.021678	0.0251097	0.0202752	0.0200749	0.0118098	0.0120274	0.0178864	0.0188631	0.0221414	0.0201004	0.0173601	0.0281861	0.0174538
PC 14:1;0-20:4;0	PC	GPL	MEM	34	5	0	14:1	20:4	NA	NA	NA	NA	NA	NA	NA	NA	NA	NA	0.0103345	NA	NA	NA	NA	NA	NA	NA	NA	NA	NA	NA	NA	NA	NA	NA	NA	NA	NA	NA	NA	NA	NA	NA	NA	NA
PC 15:0;0-15:0;0	PC	GPL	MEM	30	0	0	15:0	15:0	NA	NA	NA	NA	NA	NA	NA	NA	NA	0.00169257	NA	NA	0.00744913	NA	NA	0.00369086	NA	NA	NA	NA	NA	NA	NA	NA	NA	NA	NA	NA	NA	NA	NA	NA	NA	NA	NA	NA
PC 15:0;0-16:0;0	PC	GPL	MEM	31	0	0	15:0	16:0	NA	NA	NA	NA	NA	NA	NA	NA	NA	NA	NA	NA	NA	NA	NA	NA	NA	NA	NA	NA	NA	NA	NA	NA	NA	NA	NA	NA	NA	NA	NA	0.00329301	0.00251329	0.00290306	NA	0.00306647
PC 15:0;0-16:1;0	PC	GPL	MEM	31	1	0	15:0	16:1	0.459024	0.514878	0.410611	0.436653	0.370824	0.362445	0.342153	0.370961	0.438301	0.281592	0.293157	0.340515	0.572903	0.498686	0.478256	0.429546	0.424014	0.475446	0.353791	0.381451	0.358354	0.384725	0.293039	0.399129	0.366576	0.253721	0.36791	0.287462	0.266854	0.324977	0.41846	0.49328	0.567872	0.431978	0.472589	0.440051
PC 15:0;0-17:0;0	PC	GPL	MEM	32	0	0	15:0	17:0	NA	NA	NA	NA	NA	NA	NA	NA	NA	0.000269992	NA	NA	NA	0.00046714	0.000294662	0.000307716	NA	NA	NA	NA	NA	NA	NA	NA	NA	NA	NA	0.00025558	NA	0.000275327	NA	0.000422217	0.000665514	0.00100462	NA	0.000495299
PC 15:0;0-18:1;0	PC	GPL	MEM	33	1	0	15:0	18:1	NA	0.0319078	0.0229055	0.03193	0.0258387	0.00567645	0.0199	0.0235246	0.0248364	0.0187021	0.0225346	0.0204706	0.0714607	0.0289901	0.0308396	0.0300109	0.0358956	0.0316408	0.0176851	0.0193706	0.0215614	0.0169102	0.017637	NA	NA	0.00285727	0.0216083	0.0162812	0.0203605	0.0249521	0.0261875	0.0333715	0.0335121	0.0263556	0.0113495	0.0552767
PC 15:0;0-18:2;0	PC	GPL	MEM	33	2	0	15:0	18:2	NA	NA	NA	NA	NA	NA	NA	NA	NA	NA	NA	NA	NA	NA	NA	NA	NA	NA	NA	NA	NA	NA	NA	NA	NA	NA	NA	NA	NA	NA	NA	NA	NA	0.00242688	NA	NA
PC 15:1;0-16:0;0	PC	GPL	MEM	31	1	0	15:1	16:0	0.459024	0.514878	0.410611	0.436653	0.370824	0.362445	0.342153	0.370961	0.438301	0.281592	0.293157	0.340515	0.572903	0.498686	0.478256	0.429546	0.424014	0.475446	0.353791	0.381451	0.358354	0.384725	0.293039	0.399129	0.366576	0.253721	0.36791	0.287462	0.266854	0.324977	0.41846	0.49328	0.567872	0.431978	0.472589	0.440051
PC 15:1;0-16:1;0	PC	GPL	MEM	31	2	0	15:1	16:1	0.169349	0.177093	0.164918	0.159891	0.181304	0.17717	0.143725	0.171386	0.17991	0.0329672	0.0341509	0.0378948	NA	0.0713994	0.0687598	0.056511	0.0563486	0.0630937	0.175108	0.166719	0.165469	0.178272	0.170796	0.177872	0.175476	0.140017	0.168195	0.0266053	0.0292636	0.0380176	0.0495916	0.05743	0.0613576	0.0348151	0.12332	0.0397753
PC 15:1;0-18:0;0	PC	GPL	MEM	33	1	0	15:1	18:0	NA	NA	NA	NA	0.00551022	0.00155887	0.00538797	NA	NA	0.00432323	0.00648793	0.00420074	NA	0.00387724	0.00398181	0.00418872	0.00409024	0.00461687	0.0039555	NA	NA	0.0038326	NA	NA	NA	NA	NA	0.00409676	0.00438986	0.00545795	0.00319824	0.00492139	0.0044394	0.00431991	0.00226576	NA
PC 15:1;0-18:1;0	PC	GPL	MEM	33	2	0	15:1	18:1	0.0900528	0.0930801	0.0247243	0.0885453	0.0928461	0.0877755	0.0614481	0.0839158	NA	0.0249526	0.024049	NA	NA	0.0467639	0.0432314	0.0414166	0.033807	0.0421072	0.0738488	0.0698156	0.0685412	0.0784107	0.0710742	0.0763715	0.0763652	0.0622199	0.0726772	0.0178505	0.0194511	0.024807	0.029763	0.0375137	0.0391191	NA	0.0480908	NA
PC 16:0;0-16:0;0	PC	GPL	MEM	32	0	0	16:0	16:0	NA	NA	NA	NA	NA	NA	NA	NA	NA	0.0318016	0.0402985	0.0382743	NA	0.0423309	0.0306443	0.0416317	0.0526408	0.0419075	NA	NA	NA	NA	NA	NA	NA	NA	NA	0.0300168	0.034147	0.0312132	0.0516994	0.0597273	0.0652484	0.0967716	NA	0.0741291
PC 16:0;0-16:1;0	PC	GPL	MEM	32	1	0	16:0	16:1	2.07564	2.03496	1.89619	2.12305	1.80486	1.80139	1.85174	1.74122	1.79926	2.55811	2.78607	2.68747	4.08355	3.72435	3.80347	3.53624	3.65162	4.01649	1.62149	1.45446	1.68671	1.25224	1.21517	1.33877	1.35723	1.20693	1.59379	2.48152	2.61049	3.32081	3.59536	4.02246	4.2384	3.52583	2.96599	3.55862
PC 16:0;0-16:2;0	PC	GPL	MEM	32	2	0	16:0	16:2	NA	NA	NA	NA	NA	NA	NA	NA	NA	0.0047606	0.0117845	0.00656389	0.00565494	0.00823178	0.0081225	0.00889555	0.00681899	0.00813653	NA	NA	NA	NA	NA	NA	NA	NA	NA	0.00516185	0.00520101	0.00569086	0.00716139	0.00695909	0.00819943	0.00791055	0.00461815	0.00729561
PC 16:0;0-17:1;0	PC	GPL	MEM	33	1	0	16:0	17:1	0.040221	0.00597333	0.0213727	0.0102603	0.00567902	0.00178001	0.00652765	0.00647501	0.0059276	0.00830927	0.0115795	0.00885135	0.0380795	0.0123791	0.0141926	0.012997	0.0166963	0.0146796	0.00371863	0.00431741	0.00586905	0.00384797	0.00413997	0.0238488	0.000951463	0.000576712	0.00485253	0.0066713	0.00771353	0.0102931	0.0114773	0.0154669	0.0154366	0.0104994	0.00356843	0.0223079
PC 16:0;0-18:1;0	PC	GPL	MEM	34	1	0	16:0	18:1	0.580059	0.573427	0.673547	0.606631	0.500776	0.50095	0.516333	0.722315	0.507788	1.05006	0.998277	1.11694	1.8765	1.61738	1.63643	1.52526	1.53285	1.68805	0.712124	0.625198	0.469473	0.53226	0.514394	0.563663	0.554292	0.491293	0.672434	1.02408	1.06079	1.34432	1.53682	1.7535	1.84014	1.65293	0.850593	1.60753
PC 16:0;0-18:2;0	PC	GPL	MEM	34	2	0	16:0	18:2	NA	NA	NA	NA	NA	NA	NA	NA	NA	0.018573	0.03979	0.0191948	0.0282163	0.0294507	0.0296121	0.0238131	0.0259095	0.0269233	NA	NA	NA	NA	NA	NA	NA	NA	NA	0.0167679	0.0175641	0.0197413	0.0278073	0.0319966	0.031574	0.0265925	0.0148946	0.0275246
PC 16:0;0-18:3;0	PC	GPL	MEM	34	3	0	16:0	18:3	NA	NA	NA	NA	NA	NA	NA	NA	NA	0.00695087	0.0139997	0.0082929	0.0116934	0.012755	0.00991319	0.00927707	0.0104445	0.0106771	NA	NA	NA	NA	NA	NA	NA	NA	NA	0.00705731	0.00742746	0.00793256	0.0108347	0.013178	0.0120734	0.01213	0.00506649	0.00979405
PC 16:0;0-20:0;0	PC	GPL	MEM	36	0	0	16:0	20:0	NA	NA	NA	NA	NA	NA	NA	NA	NA	0.00423732	NA	0.00458554	NA	NA	NA	NA	NA	0.00918918	NA	NA	NA	NA	NA	NA	NA	NA	NA	0.00542467	0.00393264	NA	NA	NA	NA	0.0136317	NA	NA
PC 16:0;0-20:1;0	PC	GPL	MEM	36	1	0	16:0	20:1	NA	NA	NA	NA	NA	NA	NA	NA	NA	0.00417926	0.00414821	0.00666484	NA	0.00839246	0.015439	0.00613888	0.00390671	0.00994261	NA	NA	NA	NA	NA	NA	NA	NA	NA	0.0040792	0.00454015	0.00313298	0.00598955	0.00523309	0.0107521	0.00666126	0.00436742	0.0146776
PC 16:0;0-20:5;0	PC	GPL	MEM	36	5	0	16:0	20:5	NA	NA	NA	NA	NA	NA	NA	NA	NA	NA	NA	NA	NA	NA	NA	NA	NA	0.00503608	NA	NA	NA	NA	NA	NA	NA	NA	NA	NA	NA	NA	NA	0.00536955	NA	NA	NA	NA
PC 16:0;0-22:0;0	PC	GPL	MEM	38	0	0	16:0	22:0	NA	NA	NA	NA	NA	NA	NA	NA	NA	NA	0.004837	NA	NA	NA	NA	NA	NA	NA	NA	NA	NA	NA	NA	NA	NA	NA	NA	NA	0.0165271	NA	NA	NA	NA	NA	NA	NA
PC 16:0;0-24:0;0	PC	GPL	MEM	40	0	0	16:0	24:0	NA	NA	NA	NA	NA	NA	NA	NA	NA	NA	0.0505489	NA	NA	NA	NA	NA	NA	NA	NA	NA	NA	NA	NA	NA	NA	NA	NA	NA	NA	NA	NA	NA	NA	NA	NA	NA
PC 16:0;0-26:0;0	PC	GPL	MEM	42	0	0	16:0	26:0	NA	NA	NA	NA	NA	NA	NA	NA	NA	NA	0.0638907	NA	NA	NA	NA	NA	NA	NA	NA	NA	NA	NA	NA	NA	NA	NA	NA	NA	NA	NA	NA	NA	NA	NA	NA	NA
PC 16:1;0-16:1;0	PC	GPL	MEM	32	2	0	16:1	16:1	4.88124	4.9016	4.73689	4.70091	5.03961	4.83113	4.36373	4.9737	4.77752	0.613222	0.637084	0.656491	1.28253	1.1328	1.11361	0.995808	1.04008	1.14356	5.63227	5.17137	4.86526	5.40483	5.46118	5.32434	4.93854	4.33637	4.79615	0.654959	0.770771	0.998687	1.21034	1.47065	1.38992	0.887999	3.97451	1.07553
PC 16:1;0-16:2;0	PC	GPL	MEM	32	3	0	16:1	16:2	NA	NA	NA	NA	NA	NA	NA	NA	NA	0.00319417	NA	0.00328467	0.00960818	0.00589956	0.0066833	0.00796828	0.00566898	0.00889338	NA	NA	NA	NA	NA	NA	NA	NA	NA	0.00403631	0.00309409	NA	0.00436775	0.00836085	0.00548354	0.00344887	0.00962371	0.00451309
PC 16:1;0-17:0;0	PC	GPL	MEM	33	1	0	16:1	17:0	NA	NA	NA	NA	NA	0.0264322	NA	NA	NA	0.0230955	0.0209953	0.0248398	NA	0.0422169	0.0416183	0.0336807	0.0288575	0.0316672	NA	NA	NA	NA	NA	NA	0.0229082	0.0181831	NA	0.0251191	0.0230995	0.0252482	0.0367044	0.0367653	0.0421163	0.0382006	0.0305759	NA
PC 16:1;0-17:1;0	PC	GPL	MEM	33	2	0	16:1	17:1	0.0845765	0.0888867	0.103567	0.0890501	0.0835399	0.0844127	0.0621694	0.0716012	0.162133	0.0404397	0.0331199	0.0751339	0.176479	0.100529	0.0935848	0.0698905	0.0588553	0.0724294	0.0612578	0.0596933	0.0601223	0.0665467	0.0614866	0.0661632	0.0518034	0.0401368	0.0573949	0.0142115	0.0180636	0.025454	0.0338385	0.0484172	0.0543497	0.0380198	0.0444785	0.0474089
PC 16:1;0-18:0;0	PC	GPL	MEM	34	1	0	16:1	18:0	0.407826	0.37341	0.273757	0.392885	0.315463	0.319877	0.290176	NA	0.268755	0.291319	0.416095	0.295754	0.419738	0.349426	0.35913	0.323287	0.318064	0.360283	NA	NA	0.266044	NA	NA	NA	NA	NA	NA	0.271387	0.295075	0.32689	0.331177	0.379805	0.406328	0.327957	0.292536	0.341469
PC 16:1;0-18:1;0	PC	GPL	MEM	34	2	0	16:1	18:1	3.77989	3.80326	3.69784	3.72888	3.90795	3.79779	3.50571	3.92064	3.81823	0.568849	0.56062	0.599706	1.32484	1.13039	1.0994	0.998522	1.02748	1.14838	4.16828	3.81151	3.66766	4.0659	4.08285	3.98527	3.84542	3.33681	3.7575	0.593339	0.68225	0.872694	1.11653	1.3948	1.32326	0.902341	2.53415	1.06205
PC 16:1;0-18:2;0	PC	GPL	MEM	34	3	0	16:1	18:2	NA	NA	NA	NA	NA	NA	NA	NA	NA	0.00540649	0.00933431	0.00704505	0.0151966	0.0131277	0.0119023	0.010016	0.0109283	0.0112702	NA	NA	NA	NA	NA	NA	NA	NA	NA	0.00529862	0.0071803	0.00749579	0.00866555	0.0116512	0.0108254	0.0075704	0.0164329	0.00902924
PC 16:1;0-18:3;0	PC	GPL	MEM	34	4	0	16:1	18:3	NA	NA	NA	NA	NA	NA	NA	NA	NA	NA	0.00422599	NA	0.00698958	NA	NA	0.00410636	0.00526366	0.00468898	NA	NA	NA	NA	NA	NA	NA	NA	NA	NA	NA	NA	0.00500554	NA	0.00540105	NA	0.00661615	NA
PC 16:1;0-20:0;0	PC	GPL	MEM	36	1	0	16:1	20:0	0.02852	NA	NA	0.0261357	0.0216831	0.0213003	0.0207648	NA	NA	0.0131365	0.0225337	0.0145889	0.0379148	0.0198217	0.0256892	0.0128307	0.0104375	0.0209651	0.0115059	NA	0.0204481	NA	NA	NA	0.0175929	NA	NA	0.0128455	0.0118826	0.00790929	0.0147206	0.0144985	0.0210038	0.0151121	0.0161858	0.0248875
PC 16:1;0-20:1;0	PC	GPL	MEM	36	2	0	16:1	20:1	0.0358912	0.0265376	0.00965723	0.0296583	0.0240277	0.0224539	0.0296362	0.0413804	0.0237782	0.0044236	0.00542311	0.00569867	0.0187972	0.00816699	0.0140467	0.00667964	0.00562288	0.0103679	0.0209005	0.0339413	0.036009	0.0280784	0.0192617	0.0419876	0.0381131	0.0391133	0.0305669	0.00442669	0.00448046	0.00333944	0.00655562	0.0067399	0.00929326	0.00620237	0.0171913	0.0115999
PC 16:1;0-22:0;0	PC	GPL	MEM	38	1	0	16:1	22:0	NA	NA	NA	NA	NA	NA	NA	NA	NA	0.0111166	0.00224417	0.0179037	NA	NA	NA	0.0204106	NA	NA	NA	NA	NA	NA	NA	NA	NA	NA	NA	0.0129099	0.0092933	0.00558786	NA	0.0284035	NA	0.0239776	NA	NA
PC 16:1;0-24:0;0	PC	GPL	MEM	40	1	0	16:1	24:0	NA	NA	NA	NA	NA	NA	NA	NA	NA	NA	0.0456433	0.0577159	NA	NA	NA	NA	NA	NA	NA	NA	NA	NA	NA	NA	NA	NA	NA	NA	0.0480781	0.0348947	NA	NA	NA	NA	NA	NA
PC 16:1;0-26:0;0	PC	GPL	MEM	42	1	0	16:1	26:0	0.0331697	0.0344569	NA	NA	0.030225	0.0310557	NA	NA	NA	NA	NA	NA	NA	NA	NA	NA	NA	NA	NA	NA	NA	NA	NA	NA	NA	NA	NA	NA	NA	NA	NA	0.179444	NA	NA	NA	NA
PC 16:2;0-18:0;0	PC	GPL	MEM	34	2	0	16:2	18:0	NA	NA	NA	NA	NA	NA	NA	NA	NA	NA	0.00329193	NA	NA	NA	NA	NA	NA	NA	NA	NA	NA	NA	NA	NA	NA	NA	NA	NA	NA	NA	NA	NA	NA	NA	NA	NA
PC 16:2;0-18:1;0	PC	GPL	MEM	34	3	0	16:2	18:1	NA	NA	NA	NA	NA	NA	NA	NA	NA	NA	NA	NA	NA	NA	NA	NA	NA	NA	NA	NA	NA	NA	NA	NA	NA	NA	NA	NA	NA	0.00176686	NA	NA	NA	NA	NA	NA
PC 17:0;0-18:1;0	PC	GPL	MEM	35	1	0	17:0	18:1	NA	NA	NA	NA	NA	NA	NA	NA	NA	NA	NA	0.00790424	0.0124507	0.0113224	0.00971519	0.00836836	NA	0.0104476	NA	NA	NA	NA	NA	NA	NA	NA	NA	0.00636326	0.00639057	0.00704219	0.00962918	0.0109419	0.0126995	0.00945634	NA	0.00991929
PC 17:0;0-24:0;0	PC	GPL	MEM	41	0	0	17:0	24:0	NA	NA	NA	NA	NA	NA	NA	NA	NA	0.00316942	NA	0.00435325	NA	NA	NA	NA	NA	NA	NA	NA	NA	NA	NA	NA	NA	NA	NA	0.0033456	NA	NA	NA	NA	NA	NA	NA	NA
PC 17:1;0-18:0;0	PC	GPL	MEM	35	1	0	17:1	18:0	NA	NA	NA	NA	NA	NA	NA	NA	NA	0.00683361	NA	0.000546983	NA	NA	0.000827769	0.000879332	NA	NA	NA	NA	NA	NA	NA	NA	NA	NA	NA	0.000515463	0.000705541	0.000732797	0.000754953	0.00126662	0.00092859	0.000560642	NA	0.000646004
PC 17:1;0-18:1;0	PC	GPL	MEM	35	2	0	17:1	18:1	0.0384294	NA	NA	0.0419397	NA	NA	NA	0.0283085	0.0323463	0.0239709	0.0199475	0.0288877	NA	NA	0.0512546	0.0426341	NA	0.0432149	0.0219107	0.0208871	NA	0.0235009	0.0221062	0.0238245	0.0174851	0.0165988	0.0226812	0.00909616	0.010384	0.0122755	0.0180736	0.0245476	NA	NA	0.0129354	0.011783
PC 18:0;0-18:0;0	PC	GPL	MEM	36	0	0	18:0	18:0	NA	NA	NA	NA	NA	NA	NA	NA	NA	0.00201702	NA	0.00164866	0.0121554	0.0142565	0.0149347	0.013303	0.00738767	0.00241578	NA	NA	NA	NA	NA	NA	NA	NA	NA	0.00283201	0.00201223	NA	0.0153488	0.0125548	0.0154978	0.00603426	NA	0.0186453
PC 18:0;0-18:1;0	PC	GPL	MEM	36	1	0	18:0	18:1	0.0661186	0.0835573	0.0865501	0.0712629	0.048671	0.0580605	0.0518448	0.0627152	0.0684044	0.0886062	0.0792317	0.0864472	0.120449	0.101313	0.0913716	0.102801	0.103878	0.103487	0.0459968	0.0525023	0.0387567	0.0436532	0.0488078	0.0491094	0.0313208	0.0441314	0.0604884	0.081292	0.0883602	0.118041	0.108654	0.131537	0.118933	0.116719	0.067225	0.0958018
PC 18:0;0-18:2;0	PC	GPL	MEM	36	2	0	18:0	18:2	NA	NA	NA	NA	NA	NA	NA	NA	NA	0.000855723	0.0136388	0.00222531	NA	0.00257199	0.00211422	0.00130675	0.00127559	0.00124908	NA	NA	NA	NA	NA	NA	NA	NA	NA	0.00196498	0.0016065	0.00177689	0.00259843	0.00256185	0.00127929	0.00226596	0.00103905	0.00178351
PC 18:0;0-20:0;0	PC	GPL	MEM	38	0	0	18:0	20:0	NA	NA	NA	NA	NA	NA	NA	NA	NA	0.0274021	0.0185521	0.0275076	NA	NA	NA	NA	NA	NA	NA	NA	NA	NA	NA	NA	NA	NA	NA	0.0314009	0.00651156	0.0268728	NA	NA	NA	NA	NA	NA
PC 18:0;0-20:1;0	PC	GPL	MEM	38	1	0	18:0	20:1	NA	NA	NA	NA	NA	NA	NA	NA	NA	NA	0.000742404	NA	NA	NA	NA	NA	NA	NA	NA	NA	NA	NA	NA	NA	NA	NA	NA	NA	NA	NA	NA	NA	NA	NA	NA	NA
PC 18:0;0-22:0;0	PC	GPL	MEM	40	0	0	18:0	22:0	NA	NA	NA	NA	NA	NA	NA	NA	NA	NA	0.0237222	NA	NA	NA	NA	NA	NA	NA	NA	NA	NA	NA	NA	NA	NA	NA	NA	NA	0.0513185	0.0640207	NA	NA	NA	NA	NA	NA
PC 18:0;0-24:0;0	PC	GPL	MEM	42	0	0	18:0	24:0	NA	NA	NA	NA	NA	NA	NA	NA	NA	NA	0.0347965	NA	NA	NA	NA	NA	NA	NA	NA	NA	NA	NA	NA	NA	NA	NA	NA	NA	NA	NA	NA	NA	NA	NA	NA	NA
PC 18:1;0-18:1;0	PC	GPL	MEM	36	2	0	18:1	18:1	0.182493	0.183075	0.200605	0.190347	0.180542	0.19842	0.185122	0.17314	0.20307	0.0484566	0.0357975	0.046735	0.0914049	0.0788812	0.0755215	0.0742166	0.0747651	0.0792269	0.207313	0.170359	0.160169	0.186943	0.184048	0.170265	0.191759	0.157203	0.189924	0.044417	0.0531025	0.0648684	0.0704288	0.095817	0.0823988	0.0649116	0.118482	0.0660517
PC 18:1;0-18:2;0	PC	GPL	MEM	36	3	0	18:1	18:2	NA	NA	NA	NA	NA	NA	NA	NA	NA	NA	NA	NA	NA	NA	NA	NA	0.00436053	NA	NA	NA	NA	NA	NA	NA	NA	NA	NA	NA	NA	NA	0.0042185	NA	NA	NA	NA	NA
PC 18:1;0-20:0;0	PC	GPL	MEM	38	1	0	18:1	20:0	NA	NA	NA	NA	NA	NA	NA	NA	NA	0.00552474	0.00810287	NA	NA	NA	NA	0.0109137	NA	NA	NA	NA	NA	NA	NA	NA	NA	NA	NA	0.00672891	0.00550579	0.0113843	NA	NA	NA	0.0109066	NA	0.0356046
PC 18:1;0-20:1;0	PC	GPL	MEM	38	2	0	18:1	20:1	NA	NA	NA	NA	NA	0.00685843	NA	NA	NA	NA	NA	NA	NA	NA	NA	NA	NA	NA	NA	NA	NA	NA	NA	NA	NA	NA	NA	NA	NA	NA	NA	NA	NA	NA	0.00629997	NA
PC 18:1;0-22:0;0	PC	GPL	MEM	40	1	0	18:1	22:0	NA	NA	NA	NA	NA	NA	NA	NA	NA	NA	NA	NA	NA	NA	NA	NA	NA	NA	NA	NA	NA	NA	NA	NA	NA	NA	NA	NA	NA	0.0175473	NA	NA	NA	NA	NA	NA
PC 18:1;0-24:0;0	PC	GPL	MEM	42	1	0	18:1	24:0	NA	NA	NA	NA	NA	NA	NA	NA	NA	NA	NA	NA	NA	NA	NA	NA	NA	NA	NA	NA	NA	NA	0.0322752	NA	NA	NA	NA	NA	NA	0.112539	NA	NA	NA	NA	NA	NA
PC 20:0;0-20:0;0	PC	GPL	MEM	40	0	0	20:0	20:0	NA	NA	NA	NA	NA	NA	NA	NA	NA	0.0723494	0.0124033	0.0773303	NA	NA	NA	NA	NA	0.135317	NA	NA	NA	NA	NA	NA	NA	NA	NA	0.0823573	0.00919644	0.00643347	NA	NA	NA	NA	NA	NA
PC 20:0;0-22:0;0	PC	GPL	MEM	42	0	0	20:0	22:0	NA	NA	NA	NA	NA	NA	NA	NA	NA	NA	0.00572895	NA	NA	NA	NA	NA	NA	NA	NA	NA	NA	NA	NA	NA	NA	NA	NA	NA	0.0709955	NA	NA	NA	NA	NA	NA	NA
PE 10:0;0-16:0;0	PE	GPL	MEM	26	0	0	10:0	16:0	NA	NA	0.0493543	NA	NA	NA	NA	NA	NA	NA	NA	NA	0.1368	NA	NA	NA	NA	NA	0.0507104	NA	NA	NA	NA	NA	NA	NA	NA	NA	NA	0.071842	NA	NA	NA	NA	NA	NA
PE 10:0;0-16:1;0	PE	GPL	MEM	26	1	0	10:0	16:1	NA	NA	0.0209876	NA	NA	NA	NA	NA	NA	NA	NA	0.0133711	0.0397166	NA	NA	NA	NA	NA	0.023005	NA	NA	NA	0.0208366	NA	NA	NA	NA	NA	NA	0.0147675	NA	NA	NA	NA	NA	NA
PE 10:0;0-18:0;0	PE	GPL	MEM	28	0	0	10:0	18:0	NA	NA	NA	0.00439324	NA	NA	NA	NA	0.00317543	NA	NA	NA	0.0423894	NA	NA	NA	NA	NA	NA	NA	NA	NA	NA	NA	NA	NA	NA	NA	NA	0.0182278	NA	NA	0.0329158	NA	NA	NA
PE 10:0;0-18:1;0	PE	GPL	MEM	28	1	0	10:0	18:1	NA	NA	NA	NA	NA	NA	0.00987761	NA	NA	NA	0.00574729	NA	0.0130765	NA	NA	NA	0.011928	0.0113814	NA	NA	NA	NA	NA	NA	NA	NA	0.0100017	NA	NA	0.00519043	0.00728783	0.00825492	NA	NA	NA	NA
PE 10:1;0-16:0;0	PE	GPL	MEM	26	1	0	10:1	16:0	NA	NA	NA	NA	NA	NA	NA	NA	NA	NA	NA	NA	0.010742	NA	0.0450602	NA	NA	0.0499721	NA	NA	NA	NA	NA	NA	NA	NA	NA	NA	NA	NA	NA	0.0358387	NA	NA	0.0398681	NA
PE 10:1;0-18:0;0	PE	GPL	MEM	28	1	0	10:1	18:0	NA	NA	NA	NA	NA	NA	NA	NA	NA	0.00085262	NA	0.000980792	0.00222302	NA	NA	NA	NA	NA	NA	NA	NA	NA	NA	NA	NA	NA	NA	NA	NA	0.00124256	NA	NA	NA	NA	NA	NA
PE 11:0;0-16:0;0	PE	GPL	MEM	27	0	0	11:0	16:0	NA	NA	NA	NA	NA	NA	NA	NA	NA	0.00417566	NA	0.0035775	NA	NA	0.00931138	NA	NA	0.00985076	NA	NA	NA	NA	NA	NA	NA	NA	NA	NA	NA	NA	NA	NA	NA	NA	NA	NA
PE 12:0;0-14:0;0	PE	GPL	MEM	26	0	0	12:0	14:0	0.0491005	0.0461403	0.00354696	0.0473884	NA	0.0479395	0.0553972	0.0536695	0.0562817	0.0693786	0.0799616	0.0659426	0.0122496	0.127567	0.132238	0.12326	0.142029	0.137591	0.00597929	0.0503353	0.0532029	0.0430019	0.0484447	0.043167	0.0518324	0.0461593	0.0510926	0.0534091	0.0625938	0.0112918	0.107863	0.124626	0.123296	0.10455	0.086929	0.106114
PE 12:0;0-16:0;0	PE	GPL	MEM	28	0	0	12:0	16:0	0.0494603	0.0488155	0.0512229	0.0390817	0.0462937	0.0450925	0.0539414	0.0510187	0.0466063	0.11882	0.126018	0.115006	0.125463	0.156069	0.15398	0.148551	0.173083	0.166432	0.0570995	0.0516033	0.0545033	0.0418828	0.0461844	0.0407208	0.0507443	0.0445581	0.0506754	0.0929261	0.107644	0.118175	0.130738	0.137378	0.110307	0.125897	0.0925865	0.124702
PE 12:0;0-16:1;0	PE	GPL	MEM	28	1	0	12:0	16:1	0.0774049	0.0779027	0.0861691	0.0683164	0.0700829	0.0709569	0.0896947	0.0960329	0.0966777	0.102388	0.0992461	0.100905	0.178989	0.174947	0.169756	0.171405	0.18423	0.176632	0.0960923	0.0890397	0.0845702	0.0701645	0.0735603	0.0667254	0.112594	0.100636	0.0977162	0.0717827	0.0858192	0.103958	0.125239	0.135015	0.140309	0.127737	0.153427	0.134633
PE 12:0;0-18:0;0	PE	GPL	MEM	30	0	0	12:0	18:0	0.00229574	0.00206157	NA	0.00206036	0.00205634	0.00226535	0.00252618	NA	0.00257547	0.0112198	0.012145	0.0118697	0.0175481	0.016656	0.0161732	0.0167239	0.0179464	0.0188808	0.00267689	0.00200277	0.00227019	NA	0.0022734	0.00180012	0.00254419	0.00258856	0.00200972	0.00869044	0.0114197	0.0134507	0.0152067	0.0151095	0.0152098	0.0135763	0.00729124	0.0150836
PE 12:0;0-18:1;0	PE	GPL	MEM	30	1	0	12:0	18:1	0.0136874	0.0122134	0.0127789	0.0118422	0.0136459	0.0144258	0.0133893	0.0157634	0.0154493	0.0121384	0.0135014	0.0125719	0.0200196	0.0203381	0.0188859	0.0174749	0.0196375	0.0208917	0.0145082	0.0146148	0.0135834	0.0134684	0.014062	0.0122073	0.0191299	0.0163576	0.0156537	0.00879755	0.0102639	0.0140781	0.0153439	0.0188454	0.0170896	0.0139334	0.0230486	0.0148141
PE 12:0;0-20:0;0	PE	GPL	MEM	32	0	0	12:0	20:0	NA	NA	NA	NA	NA	NA	NA	NA	NA	NA	NA	NA	NA	NA	NA	NA	NA	NA	NA	NA	NA	NA	NA	NA	NA	NA	NA	NA	NA	NA	NA	NA	NA	NA	NA	0.000215218
PE 12:1;0-14:0;0	PE	GPL	MEM	26	1	0	12:1	14:0	NA	NA	NA	NA	NA	NA	NA	NA	NA	NA	NA	NA	NA	0.047594	NA	NA	NA	0.00511571	NA	NA	NA	NA	NA	NA	NA	NA	NA	NA	0.0101593	NA	0.0326061	NA	NA	NA	NA	NA
PE 12:1;0-16:0;0	PE	GPL	MEM	28	1	0	12:1	16:0	NA	NA	NA	NA	NA	NA	NA	NA	NA	0.0134871	0.0204004	0.014104	0.0205764	0.0192989	0.0202779	0.0178713	0.0194846	0.019741	NA	NA	NA	NA	NA	NA	NA	NA	NA	0.0105131	0.0136651	0.0163563	0.0157652	0.0171514	0.0191884	0.0159414	0.0126334	0.0159895
PE 12:1;0-16:1;0	PE	GPL	MEM	28	2	0	12:1	16:1	NA	NA	NA	NA	NA	NA	NA	NA	NA	NA	NA	0.00381621	0.00553176	0.00786533	0.00656432	0.00745047	0.00679586	NA	NA	NA	NA	NA	NA	NA	NA	NA	NA	0.00375682	0.00333775	NA	NA	0.00618876	NA	0.00490403	0.00722798	NA
PE 12:1;0-18:0;0	PE	GPL	MEM	30	1	0	12:1	18:0	NA	NA	NA	NA	NA	NA	NA	NA	NA	NA	0.00455143	0.00320092	0.00389047	0.00355087	0.004426	0.00339938	0.0037453	0.00498009	NA	NA	NA	NA	NA	NA	NA	NA	NA	0.00159603	0.00226384	0.00290504	0.00400545	NA	0.00295013	0.00311308	0.00325672	0.00353496
PE 12:1;0-18:1;0	PE	GPL	MEM	30	2	0	12:1	18:1	NA	NA	NA	NA	NA	NA	NA	NA	NA	0.00231431	NA	0.00216703	NA	0.00248213	NA	0.0028673	0.00358347	NA	NA	NA	NA	NA	NA	NA	NA	NA	NA	0.00199122	NA	NA	0.00214185	0.00303225	0.00362941	0.00252434	0.00281263	NA
PE 13:0;0-16:0;0	PE	GPL	MEM	29	0	0	13:0	16:0	NA	NA	NA	NA	NA	NA	NA	NA	NA	NA	NA	0.00562406	NA	0.00807319	NA	NA	NA	NA	NA	NA	NA	NA	NA	NA	NA	NA	NA	0.00425168	NA	0.005592	NA	0.00662641	NA	NA	NA	NA
PE 13:0;0-16:1;0	PE	GPL	MEM	29	1	0	13:0	16:1	NA	NA	NA	NA	NA	NA	NA	NA	NA	0.00339208	NA	0.00344976	0.00873309	0.00881224	0.00763922	0.00741216	0.00863539	0.00860916	NA	NA	NA	NA	NA	NA	NA	NA	NA	NA	NA	NA	0.00634336	0.00597767	0.00700727	0.00570217	0.00952021	NA
PE 14:0;0-14:0;0	PE	GPL	MEM	28	0	0	14:0	14:0	0.00173016	0.00157816	0.000972556	0.00067068	0.000531355	0.00118467	0.00154462	0.00153025	0.00155896	0.00414695	0.00433568	0.00391402	0.00139557	0.00406096	0.00445483	0.00424886	0.00421536	0.00461184	0.0020879	0.00177225	0.00168988	0.00127986	0.00147811	0.000965404	0.00209083	0.00179974	0.00213478	0.00324203	0.00403653	0.00522832	0.00456042	0.00446078	0.00309563	0.00392226	0.00309845	0.00446812
PE 14:0;0-14:1;0	PE	GPL	MEM	28	1	0	14:0	14:1	0.0024085	NA	0.00194216	NA	0.00211567	0.00160412	NA	0.00184486	0.00248486	0.00288828	0.0032445	0.00322168	0.00482598	0.00494527	0.00520991	0.00507223	0.00586306	0.00539666	0.00361818	0.0026533	0.00251047	0.00147465	0.0024471	0.00139178	0.00284444	0.00162137	0.00230809	0.00249676	0.00318409	0.00516361	0.00371971	0.00436894	0.00558804	0.00479549	0.00529742	0.00435878
PE 14:0;0-16:0;0	PE	GPL	MEM	30	0	0	14:0	16:0	0.00881799	0.00789241	0.0108889	0.00796022	0.00767731	0.00761823	0.0133377	0.0127382	0.0117207	0.0226838	0.0260018	0.0240094	0.0214115	0.0198838	0.0221873	0.0209941	0.0247539	0.0234495	0.0118279	0.0113518	0.0113026	0.0100463	0.00902014	0.00784079	0.0128526	0.0122004	0.0144475	0.01856	0.0221278	0.0281798	0.0206839	0.020636	0.021672	0.0238992	0.0110882	0.0224261
PE 14:0;0-16:1;0	PE	GPL	MEM	30	1	0	14:0	16:1	0.184161	0.157267	0.180197	0.143154	0.146383	0.154618	0.172603	0.163882	0.167497	0.123608	0.120603	0.117775	0.194395	0.175476	0.183979	0.172364	0.196917	0.199511	0.228732	0.220774	0.206841	0.172667	0.173383	0.164874	0.203058	0.185567	0.199521	0.115376	0.125356	0.165437	0.182289	0.192612	0.204848	0.16637	0.191628	0.171184
PE 14:0;0-17:1;0	PE	GPL	MEM	31	1	0	14:0	17:1	NA	NA	NA	NA	NA	NA	0.00228601	0.00224998	NA	NA	0.00302749	NA	NA	NA	0.00552214	0.0056722	NA	NA	0.00273385	NA	NA	NA	NA	NA	NA	NA	NA	0.00218765	NA	NA	0.00484702	NA	NA	NA	NA	NA
PE 14:0;0-18:0;0	PE	GPL	MEM	32	0	0	14:0	18:0	NA	NA	NA	NA	NA	NA	NA	NA	NA	0.00374092	NA	NA	NA	NA	NA	NA	NA	NA	NA	NA	NA	NA	NA	NA	NA	NA	NA	NA	NA	NA	NA	NA	NA	NA	NA	NA
PE 14:0;0-18:1;0	PE	GPL	MEM	32	1	0	14:0	18:1	0.208243	0.180011	0.217151	0.163177	0.173422	0.169896	0.181383	0.16843	0.170007	0.105277	0.1193	0.101093	0.157774	0.146702	0.149676	0.140883	0.155681	0.162909	0.247296	0.22193	0.218091	0.181252	0.196234	0.179781	0.205208	0.17654	0.187926	0.0955944	0.116005	0.157209	0.147713	0.161071	0.176161	0.135593	0.186482	0.145797
PE 14:0;0-18:2;0	PE	GPL	MEM	32	2	0	14:0	18:2	NA	NA	NA	NA	NA	NA	NA	NA	NA	NA	0.00361889	0.00139068	0.00201263	0.00185585	0.00170161	0.00141803	NA	NA	NA	NA	NA	NA	NA	NA	NA	NA	NA	0.00170243	0.00217613	0.0018897	0.00205732	NA	0.00204318	0.00205031	NA	NA
PE 14:1;0-16:0;0	PE	GPL	MEM	30	1	0	14:1	16:0	0.0224335	0.0204623	0.0233822	0.0172198	0.0194401	0.0201772	0.0189214	0.0199774	0.0184699	0.0342	0.0411561	0.0331561	0.0473094	0.0457648	0.0453894	0.0413081	0.0489738	0.0500989	0.0287618	0.0246154	0.0242964	0.0194064	0.0209731	0.0187088	0.022615	0.0194804	0.0201858	0.0295915	0.0353907	0.047875	0.0426282	0.0461633	0.0471505	0.0408523	0.0371489	0.0396639
PE 14:1;0-16:1;0	PE	GPL	MEM	30	2	0	14:1	16:1	0.0170802	0.015392	0.0180454	0.0135719	0.0142901	0.0149791	0.0223041	0.0200274	0.019584	0.013505	0.0190359	0.012639	0.0263219	0.0240419	0.022611	0.0213435	0.0241732	0.0279116	0.0226156	0.0209043	0.019073	0.0165512	0.0174353	0.0157295	0.0255615	0.0244833	0.022468	0.0111973	0.0131239	0.0195571	0.0195518	0.0206289	0.0198937	0.0196654	0.0269904	0.0193782
PE 14:1;0-18:0;0	PE	GPL	MEM	32	1	0	14:1	18:0	NA	NA	0.00319832	NA	NA	NA	NA	NA	NA	NA	0.00848755	0.00637622	NA	0.00996321	0.00956884	NA	NA	0.0103556	NA	NA	NA	NA	NA	NA	0.00203051	NA	NA	0.0056022	0.00715473	0.0100679	NA	0.0105394	NA	NA	0.0085621	NA
PE 14:1;0-18:1;0	PE	GPL	MEM	32	2	0	14:1	18:1	0.00977842	0.00899146	0.0118014	0.00876275	0.00910565	0.00870984	0.0121099	0.00931023	0.0127283	0.0073719	0.0100293	0.00866556	0.0112097	0.013601	0.0128605	0.0119382	0.0129418	0.0127892	0.0145392	0.00713098	0.00860452	0.0083336	0.0121258	NA	0.0148008	NA	0.0102328	0.00688052	0.00878495	0.0106167	0.0105643	0.0124884	0.0124501	0.0103585	0.0169764	0.0114608
PE 15:0;0-16:1;0	PE	GPL	MEM	31	1	0	15:0	16:1	0.0219987	0.0211727	0.02205	0.0218625	0.0230709	0.0223621	0.0200491	0.0205719	0.0201255	0.0189829	0.0200827	0.0161619	0.0298058	0.0283376	0.0290494	0.0269903	0.0275193	0.031927	0.0241773	0.0251388	0.0236484	0.0213571	0.0237094	0.0215755	0.0230309	0.0183407	0.0208352	0.0142778	0.0160094	0.0207602	0.0255198	0.0265772	0.030637	0.0247735	0.0308422	0.0253963
PE 15:0;0-18:1;0	PE	GPL	MEM	33	1	0	15:0	18:1	0.0343887	0.0342588	0.0313187	0.0168248	0.0188962	0.0173897	0.0152994	0.0275956	0.0275808	0.0278994	0.0300573	0.0272503	0.0230884	0.0470496	0.0496974	0.0461094	0.0470456	0.048243	0.0389291	0.0365013	0.0345012	0.0167024	0.036105	0.0360974	0.0291651	0.0264908	0.0283668	0.0236002	0.0280071	0.0377398	0.0456715	0.0502087	0.0519401	0.038101	0.0567282	0.0416398
PE 15:1;0-16:0;0	PE	GPL	MEM	31	1	0	15:1	16:0	0.0181664	0.0153247	0.0122996	0.0105923	0.0166013	0.0147234	0.0131801	0.0138634	0.0137545	0.0159979	0.0326399	0.0175143	NA	0.0106023	0.0174617	0.0139528	0.016194	0.0170625	0.0177988	0.0133707	0.0132278	0.0101036	0.0147598	0.00976133	0.0164631	0.00853683	0.0130852	0.00901769	0.0210071	0.0234562	0.0117933	0.0156858	0.017023	NA	0.0124351	0.0120018
PE 15:1;0-16:1;0	PE	GPL	MEM	31	2	0	15:1	16:1	0.00927073	0.00801119	0.0102964	0.0083615	0.00548755	0.00879096	0.0105582	0.00890225	0.0083857	0.00876882	0.00992438	0.00860665	0.0104794	0.0115379	0.00967224	0.0101271	0.00584305	0.0116193	0.00910657	0.00907013	0.00846512	0.00747861	0.00772509	0.0085764	0.0109285	0.0085039	0.0094015	0.00786605	0.00589646	0.0119605	0.0125906	0.00845664	0.0109566	0.00947457	0.0109919	0.0119815
PE 15:1;0-18:0;0	PE	GPL	MEM	33	1	0	15:1	18:0	0.00170307	NA	NA	NA	NA	NA	NA	0.00250977	NA	0.00172572	0.0151582	0.0013746	NA	0.00442506	0.00397175	NA	NA	0.00523212	NA	NA	NA	NA	0.001294	NA	NA	NA	NA	NA	0.00138554	NA	0.00274542	NA	0.00231209	0.00219958	0.00194493	0.00422189
PE 15:1;0-18:1;0	PE	GPL	MEM	33	2	0	15:1	18:1	0.00985122	0.00890265	NA	0.00686296	0.0108564	0.00945793	0.00837939	0.00796557	0.010176	NA	0.00977141	0.00524079	0.00796211	0.00625478	NA	0.0058478	NA	0.00676919	0.0108197	0.00859614	0.00920161	0.00813946	0.0121763	0.00740214	0.0125277	0.00760055	0.0101708	0.0042063	NA	0.0084403	0.00560454	0.0056423	0.0084188	0.00610994	0.00671768	0.00736878
PE 16:0;0-16:0;0	PE	GPL	MEM	32	0	0	16:0	16:0	NA	NA	NA	NA	NA	NA	NA	NA	NA	NA	NA	NA	NA	NA	NA	NA	NA	NA	NA	NA	NA	NA	NA	NA	NA	NA	NA	NA	NA	NA	NA	NA	NA	NA	NA	0.00901463
PE 16:0;0-16:1;0	PE	GPL	MEM	32	1	0	16:0	16:1	2.37245	2.17412	2.5118	2.08073	2.19534	2.14248	1.89458	1.88879	1.83881	1.6618	1.79414	1.56595	2.05106	1.87292	1.93781	1.71525	1.89318	1.90562	2.66975	2.43534	2.45918	1.97326	2.18924	2.00838	1.87075	1.74308	1.87132	1.48216	1.71757	2.16387	1.87907	2.07422	2.12775	1.69682	1.55453	1.69769
PE 16:0;0-16:2;0	PE	GPL	MEM	32	2	0	16:0	16:2	NA	NA	NA	NA	NA	NA	NA	NA	NA	0.00706395	0.0105348	0.00614871	0.00944947	0.0085607	0.00922714	0.00812238	0.00956788	0.0101727	NA	NA	NA	NA	NA	NA	NA	NA	NA	NA	0.00569638	0.00834242	0.00777804	0.0119366	0.00813183	0.00769362	NA	0.00793545
PE 16:0;0-17:1;0	PE	GPL	MEM	33	1	0	16:0	17:1	0.0430091	0.0405001	0.0349598	0.0216346	0.0203599	0.020434	0.0177039	0.0354993	0.0367226	0.0653738	0.0607809	0.0623191	0.0443163	0.0971279	0.104235	0.0981134	0.101455	0.107305	0.0412891	0.0369891	0.0336417	0.0182023	0.038064	0.0366884	0.0304788	0.0293031	0.0294995	0.0465168	0.0522184	0.076978	0.0893043	0.0906154	0.0951494	0.0801911	0.0913507	0.0832596
PE 16:0;0-18:1;0	PE	GPL	MEM	34	1	0	16:0	18:1	2.46761	2.26843	2.59238	2.25381	2.36425	2.30237	1.95204	1.90906	1.87999	1.47215	1.55457	1.40678	NA	1.71593	1.78438	1.64469	1.79279	1.85235	2.70808	2.50901	2.55255	2.15673	2.36234	2.24857	1.93692	1.7851	1.9177	1.32948	1.59013	2.01568	1.76001	1.95887	1.97426	1.58876	1.80564	1.65132
PE 16:0;0-18:2;0	PE	GPL	MEM	34	2	0	16:0	18:2	NA	NA	NA	NA	NA	NA	NA	NA	NA	0.0162612	0.0266729	0.0188792	0.0142528	0.022528	0.0248973	0.0216357	0.025933	0.02555	NA	0.00276998	NA	NA	NA	NA	NA	NA	NA	0.0186747	0.0197774	0.0245161	0.0221786	0.0273121	0.0239598	0.0206466	0.0151028	0.022298
PE 16:0;0-18:3;0	PE	GPL	MEM	34	3	0	16:0	18:3	NA	NA	NA	NA	NA	NA	NA	NA	NA	0.00832267	0.00872185	0.0087165	0.0128721	0.0132279	0.012193	0.010362	0.0150277	0.0128612	NA	NA	NA	NA	NA	NA	NA	NA	NA	0.00675191	0.00855759	0.00982874	0.0107478	0.0149416	0.012587	0.011959	0.00913372	0.0117094
PE 16:0;0-20:1;0	PE	GPL	MEM	36	1	0	16:0	20:1	NA	NA	NA	NA	0.0316512	0.0285085	NA	0.0211543	NA	NA	NA	NA	NA	NA	NA	NA	NA	NA	0.0267551	0.0268599	0.0280316	NA	0.0243932	0.0251651	0.0161848	NA	0.0161429	NA	NA	NA	NA	NA	NA	NA	NA	NA
PE 16:1;0-16:1;0	PE	GPL	MEM	32	2	0	16:1	16:1	3.13846	2.86934	3.39763	2.92296	3.0576	2.99843	3.58386	3.50274	3.4433	1.02243	1.04077	0.95985	1.79564	1.68966	1.74178	1.6528	1.82276	1.88705	3.74194	3.52872	3.46307	2.90599	3.1693	2.93383	4.00288	3.76397	4.08171	0.826057	0.909114	1.22782	1.51399	1.69045	1.69798	1.43465	2.10474	1.45933
PE 16:1;0-16:2;0	PE	GPL	MEM	32	3	0	16:1	16:2	NA	NA	NA	NA	NA	NA	NA	NA	NA	NA	NA	NA	NA	NA	NA	0.00320727	0.00370649	NA	NA	NA	NA	NA	NA	NA	NA	NA	NA	NA	NA	NA	NA	NA	NA	NA	NA	NA
PE 16:1;0-17:0;0	PE	GPL	MEM	33	1	0	16:1	17:0	NA	NA	NA	0.0397356	0.0405711	0.0403843	0.0309583	NA	NA	NA	NA	NA	0.0984074	NA	NA	NA	NA	NA	NA	NA	NA	0.0379567	NA	NA	NA	NA	NA	NA	NA	NA	NA	NA	NA	NA	NA	NA
PE 16:1;0-17:1;0	PE	GPL	MEM	33	2	0	16:1	17:1	0.0933518	0.0938265	0.0978912	0.0975849	0.103037	0.102927	0.100099	0.11464	0.103567	0.0665621	0.0597086	0.0544436	0.114961	0.0958363	0.109741	0.0921316	0.0770273	0.107854	0.108902	0.0973798	0.0816095	0.0932496	0.102964	0.0993663	0.11188	0.109005	0.100722	0.0478818	0.0459402	0.0671162	0.0852787	0.0764967	0.0822656	0.0687172	0.188311	0.0935127
PE 16:1;0-18:1;0	PE	GPL	MEM	34	2	0	16:1	18:1	3.99315	3.77039	4.26586	3.66822	3.98836	3.8483	4.19971	4.26573	4.09222	1.2285	1.25498	1.17198	2.05705	1.92803	1.97457	1.84292	1.98213	2.08614	4.48001	4.26118	4.1792	3.59767	3.98085	3.61488	4.81126	4.43678	4.83151	1.07609	1.25652	1.66566	1.85266	2.13749	2.0731	1.65656	3.17287	1.76888
PE 16:1;0-18:2;0	PE	GPL	MEM	34	3	0	16:1	18:2	NA	NA	NA	NA	NA	NA	NA	NA	NA	0.00553469	0.00566466	0.00635316	0.0106068	0.00899973	0.00780539	0.00716213	0.00653725	0.00773819	NA	NA	NA	NA	NA	NA	NA	NA	NA	0.00495159	0.00628068	0.00695405	0.00721007	0.00783965	0.00782202	0.00695466	0.0109354	0.00551593
PE 16:1;0-19:1;0	PE	GPL	MEM	35	2	0	16:1	19:1	NA	NA	NA	NA	NA	0.0295147	NA	NA	NA	NA	NA	NA	NA	NA	NA	NA	NA	NA	NA	NA	NA	NA	NA	NA	NA	NA	NA	NA	NA	NA	NA	NA	NA	NA	NA	NA
PE 16:1;0-20:0;0	PE	GPL	MEM	36	1	0	16:1	20:0	NA	NA	NA	NA	NA	NA	NA	NA	NA	NA	0.0206507	0.0209115	NA	NA	NA	NA	NA	NA	NA	NA	NA	NA	NA	NA	0.0133756	0.0125345	NA	0.0150339	NA	NA	NA	NA	NA	NA	NA	NA
PE 16:1;0-20:1;0	PE	GPL	MEM	36	2	0	16:1	20:1	0.0896524	0.0853256	NA	0.0809568	NA	0.0875355	0.0818505	0.0851422	0.0806706	0.0305653	0.0276185	NA	NA	NA	NA	NA	0.0515265	NA	0.0771695	0.0784247	0.0758292	0.076121	0.0787887	NA	0.0864357	0.0795393	0.080303	NA	0.0307723	NA	NA	NA	0.0452484	0.033475	NA	0.0409389
PE 16:2;0-18:0;0	PE	GPL	MEM	34	2	0	16:2	18:0	NA	NA	NA	NA	NA	NA	NA	NA	NA	0.00122476	NA	NA	NA	NA	NA	NA	NA	NA	NA	NA	NA	NA	NA	NA	NA	NA	NA	NA	NA	NA	NA	NA	NA	NA	NA	NA
PE 16:2;0-18:1;0	PE	GPL	MEM	34	3	0	16:2	18:1	NA	NA	NA	NA	NA	NA	NA	NA	NA	NA	0.00119944	NA	NA	NA	0.00123699	0.000956676	NA	NA	NA	NA	NA	NA	NA	NA	NA	NA	NA	NA	NA	0.00155344	NA	NA	NA	NA	NA	NA
PE 17:0;0-18:1;0	PE	GPL	MEM	35	1	0	17:0	18:1	NA	NA	NA	0.0475811	NA	NA	NA	NA	0.0313829	NA	0.0430311	NA	NA	NA	NA	NA	0.072322	NA	NA	NA	NA	0.0427728	NA	0.0421022	NA	NA	NA	NA	NA	NA	NA	NA	NA	NA	NA	NA
PE 17:1;0-18:0;0	PE	GPL	MEM	35	1	0	17:1	18:0	NA	NA	NA	NA	NA	NA	NA	0.0342183	NA	0.0483023	0.00444335	0.0471337	NA	0.0755361	0.0796416	0.0714768	NA	0.0792943	NA	NA	NA	NA	NA	NA	NA	NA	NA	0.0373992	0.045311	0.061084	NA	NA	0.0783594	0.0597949	NA	0.0696102
PE 17:1;0-18:1;0	PE	GPL	MEM	35	2	0	17:1	18:1	0.0849084	0.0894858	0.0830797	0.0830037	0.0962191	0.0638943	0.0833963	0.0916333	0.085777	0.0484085	0.0517838	0.0469332	NA	0.0912335	0.0884908	0.0888773	0.0814775	0.100267	0.0946248	0.0822034	NA	0.0820356	0.0934735	0.0828216	0.0990767	0.0863898	0.0844619	0.0372485	0.0387689	0.0626915	NA	0.0834275	0.0864406	0.0690679	0.212137	0.0860777
PE 17:1;0-18:2;0	PE	GPL	MEM	35	3	0	17:1	18:2	NA	NA	NA	NA	NA	NA	NA	NA	NA	0.00921267	NA	NA	NA	0.0124004	0.0135106	0.0105079	NA	0.0118723	NA	NA	NA	NA	NA	NA	NA	NA	NA	NA	NA	0.01086	NA	NA	0.0107433	0.00897123	0.0129745	0.0160135
PE 18:0;0-18:1;0	PE	GPL	MEM	36	1	0	18:0	18:1	0.192262	0.17565	0.197918	0.182529	0.155098	0.148357	0.145494	0.117283	0.142181	0.216151	0.185876	0.192674	0.330782	0.287641	0.302665	0.289066	0.304307	0.318901	0.142912	0.126865	0.143289	0.149916	0.131348	0.122365	0.0952841	0.104814	0.105647	0.160601	0.210009	0.263361	0.29197	0.312379	0.316941	0.255902	0.211434	0.279088
PE 18:0;0-18:2;0	PE	GPL	MEM	36	2	0	18:0	18:2	NA	NA	NA	NA	NA	NA	NA	NA	NA	0.00327973	0.00538421	0.00422726	0.00413993	0.00405211	0.00553479	0.00565582	0.00372767	0.0053351	NA	NA	NA	NA	NA	NA	NA	NA	NA	0.00378579	0.00287961	0.00566867	0.00581629	0.00609761	0.00459116	0.0038541	0.00411893	0.00414631
PE 18:0;0-18:3;0	PE	GPL	MEM	36	3	0	18:0	18:3	NA	NA	NA	NA	NA	NA	NA	NA	NA	NA	NA	NA	0.00570963	0.00240645	NA	NA	NA	NA	NA	NA	NA	NA	NA	NA	NA	NA	NA	NA	NA	NA	NA	NA	NA	NA	NA	NA
PE 18:1;0-18:1;0	PE	GPL	MEM	36	2	0	18:1	18:1	0.378903	0.356677	0.484865	0.355834	0.478266	0.378135	0.361928	0.376334	0.355258	0.108589	0.10438	0.13086	0.262847	0.21463	0.220079	0.210303	0.17385	0.233803	0.360262	0.337469	0.340096	0.324578	0.33865	0.38964	0.381936	0.34947	0.374702	0.112606	0.10901	0.180157	0.214441	0.233811	0.173066	0.133906	0.462148	0.146456
PE 18:1;0-18:2;0	PE	GPL	MEM	36	3	0	18:1	18:2	NA	NA	NA	NA	NA	NA	NA	NA	NA	NA	NA	NA	0.00301193	0.00187322	NA	NA	NA	NA	NA	NA	NA	NA	NA	NA	NA	NA	NA	NA	NA	NA	NA	NA	NA	NA	NA	NA
PE 18:1;0-20:0;0	PE	GPL	MEM	38	1	0	18:1	20:0	NA	NA	NA	NA	NA	NA	NA	NA	NA	0.0108088	0.0115143	NA	NA	NA	NA	NA	NA	NA	NA	NA	NA	NA	NA	NA	NA	NA	NA	NA	NA	NA	NA	NA	NA	0.0105359	NA	0.0124119
PE 18:1;0-20:1;0	PE	GPL	MEM	38	2	0	18:1	20:1	NA	NA	NA	NA	NA	0.0129055	NA	0.0125107	NA	NA	NA	NA	NA	NA	NA	NA	NA	NA	0.0120493	0.0102106	NA	NA	0.0106721	NA	0.00856916	0.010992	NA	NA	NA	NA	NA	NA	NA	NA	NA	NA
PE 19:1;0-19:1;0	PE	GPL	MEM	38	2	0	19:1	19:1	NA	NA	NA	NA	NA	NA	NA	NA	NA	NA	NA	NA	NA	NA	NA	NA	NA	NA	NA	NA	NA	NA	NA	NA	NA	NA	0.00947781	NA	NA	NA	NA	NA	NA	NA	NA	NA
PG 10:0;0-16:0;0	PG	GPL	MEM	26	0	0	10:0	16:0	NA	NA	NA	NA	NA	NA	NA	NA	NA	NA	NA	NA	0.00556072	NA	NA	0.00503667	0.00608376	NA	NA	NA	NA	NA	NA	NA	NA	NA	NA	NA	NA	NA	NA	NA	0.00597046	NA	0.00333826	NA
PG 10:0;0-16:1;0	PG	GPL	MEM	26	1	0	10:0	16:1	NA	NA	NA	NA	NA	NA	NA	NA	NA	NA	NA	NA	0.00148384	NA	NA	NA	NA	NA	NA	NA	NA	NA	NA	NA	NA	NA	NA	NA	NA	NA	NA	NA	NA	NA	NA	NA
PG 12:0;0-14:0;0	PG	GPL	MEM	26	0	0	12:0	14:0	NA	NA	NA	NA	NA	NA	NA	NA	NA	NA	NA	0.00157743	NA	0.00506183	0.00575075	0.000170686	NA	0.00546537	NA	NA	NA	NA	NA	NA	NA	NA	NA	NA	NA	NA	0.00534966	NA	0.000216047	0.00514549	0.00014522	NA
PG 12:0;0-16:0;0	PG	GPL	MEM	28	0	0	12:0	16:0	NA	NA	NA	NA	NA	NA	NA	NA	NA	NA	NA	NA	0.0020382	NA	NA	NA	NA	NA	NA	NA	NA	NA	NA	NA	NA	NA	NA	NA	NA	NA	NA	NA	NA	NA	NA	NA
PG 12:0;0-16:1;0	PG	GPL	MEM	28	1	0	12:0	16:1	NA	NA	NA	NA	NA	NA	NA	NA	NA	NA	NA	NA	0.00144412	NA	NA	NA	NA	NA	NA	NA	NA	NA	NA	NA	NA	NA	NA	NA	NA	NA	NA	NA	NA	NA	NA	NA
PG 12:0;0-18:0;0	PG	GPL	MEM	30	0	0	12:0	18:0	NA	NA	NA	NA	NA	NA	NA	NA	NA	NA	0.00236497	NA	0.00106747	NA	NA	0.000589955	NA	NA	NA	NA	NA	NA	NA	NA	NA	NA	NA	NA	NA	NA	NA	NA	NA	NA	NA	NA
PG 12:0;0-20:0;0	PG	GPL	MEM	32	0	0	12:0	20:0	NA	NA	NA	NA	NA	NA	NA	NA	NA	0.000567537	NA	NA	NA	NA	NA	NA	NA	NA	NA	NA	NA	NA	NA	NA	NA	NA	NA	NA	NA	NA	NA	NA	NA	NA	NA	NA
PG 13:0;0-18:0;0	PG	GPL	MEM	31	0	0	13:0	18:0	NA	NA	NA	NA	NA	NA	NA	NA	NA	NA	NA	NA	NA	NA	NA	0.000858997	NA	NA	NA	NA	NA	NA	NA	NA	NA	NA	NA	NA	NA	NA	NA	NA	NA	NA	NA	NA
PG 14:0;0-16:0;0	PG	GPL	MEM	30	0	0	14:0	16:0	NA	NA	NA	NA	NA	NA	NA	NA	NA	NA	0.00361879	NA	0.00354716	NA	NA	0.00178835	NA	NA	NA	NA	NA	NA	NA	NA	NA	NA	NA	NA	NA	NA	NA	NA	NA	NA	NA	NA
PG 14:0;0-16:1;0	PG	GPL	MEM	30	1	0	14:0	16:1	NA	NA	NA	NA	NA	NA	NA	NA	NA	NA	NA	NA	0.0024464	NA	NA	NA	NA	NA	NA	NA	NA	NA	NA	NA	NA	NA	NA	NA	NA	NA	NA	NA	NA	NA	NA	NA
PG 14:0;0-18:0;0	PG	GPL	MEM	32	0	0	14:0	18:0	NA	NA	NA	NA	NA	NA	NA	NA	NA	0.00196111	NA	NA	0.00716065	NA	NA	0.00366733	NA	NA	NA	NA	NA	NA	NA	NA	NA	NA	NA	NA	NA	NA	NA	NA	NA	NA	NA	NA
PG 14:0;0-18:1;0	PG	GPL	MEM	32	1	0	14:0	18:1	0.00276539	0.00229688	0.00356574	0.0034411	NA	0.00309596	0.00315954	0.00279817	0.00250439	0.00104336	0.000760251	0.000816453	NA	0.00210455	0.00175342	0.00159435	NA	0.00169968	0.00254227	0.00212809	NA	0.00217121	0.00225488	NA	0.00230079	0.00217912	0.0024765	0.000952661	NA	0.000819592	0.0020098	NA	0.00201347	0.00151926	0.00149263	0.00140432
PG 14:0;0-18:2;0	PG	GPL	MEM	32	2	0	14:0	18:2	NA	NA	NA	NA	NA	NA	NA	NA	NA	NA	NA	NA	NA	NA	NA	0.000162587	NA	NA	NA	NA	NA	NA	NA	NA	NA	NA	NA	NA	NA	NA	NA	NA	NA	NA	NA	NA
PG 14:0;0-20:0;0	PG	GPL	MEM	34	0	0	14:0	20:0	NA	NA	NA	NA	NA	NA	NA	NA	NA	0.000511611	NA	NA	0.00268453	NA	NA	0.00136418	NA	NA	NA	NA	NA	NA	NA	NA	NA	NA	NA	NA	NA	NA	NA	NA	NA	NA	NA	NA
PG 14:1;0-14:1;0	PG	GPL	MEM	28	2	0	14:1	14:1	NA	NA	0.00567023	NA	NA	NA	NA	NA	NA	NA	NA	NA	NA	NA	NA	NA	NA	NA	NA	NA	NA	NA	NA	NA	NA	NA	NA	NA	NA	NA	NA	NA	NA	NA	NA	NA
PG 14:1;0-18:0;0	PG	GPL	MEM	32	1	0	14:1	18:0	NA	NA	NA	NA	NA	NA	NA	NA	NA	NA	0.000858043	NA	NA	NA	NA	NA	NA	NA	NA	NA	NA	NA	NA	NA	NA	NA	NA	NA	NA	0.00177288	NA	NA	NA	NA	NA	NA
PG 14:1;0-20:0;0	PG	GPL	MEM	34	1	0	14:1	20:0	NA	NA	NA	NA	NA	NA	NA	NA	NA	0.000207855	NA	0.00012092	NA	NA	NA	NA	NA	NA	NA	NA	NA	NA	NA	NA	NA	NA	NA	NA	NA	NA	NA	NA	NA	NA	NA	NA
PG 15:0;0-16:0;0	PG	GPL	MEM	31	0	0	15:0	16:0	NA	NA	NA	NA	NA	NA	NA	NA	NA	0.00264768	NA	NA	0.0143398	NA	NA	0.00383019	NA	NA	NA	NA	NA	NA	NA	NA	NA	NA	NA	NA	NA	NA	NA	NA	NA	NA	NA	NA
PG 15:0;0-16:1;0	PG	GPL	MEM	31	1	0	15:0	16:1	NA	NA	NA	NA	NA	0.0060642	NA	NA	NA	0.00520333	NA	NA	NA	NA	NA	0.00436925	NA	NA	NA	NA	NA	NA	NA	NA	NA	NA	0.0057252	NA	NA	0.00706032	NA	0.00537731	0.00504015	NA	0.005756	NA
PG 15:0;0-17:0;0	PG	GPL	MEM	32	0	0	15:0	17:0	NA	NA	NA	NA	NA	NA	NA	NA	NA	0.000439847	NA	NA	0.00401932	NA	NA	0.00165602	NA	NA	NA	NA	NA	NA	NA	NA	NA	NA	NA	NA	NA	NA	NA	NA	NA	NA	NA	NA
PG 15:0;0-18:0;0	PG	GPL	MEM	33	0	0	15:0	18:0	NA	NA	NA	NA	NA	NA	NA	NA	NA	0.0134342	NA	NA	0.0564903	NA	NA	0.0142577	NA	NA	NA	NA	NA	NA	NA	NA	NA	NA	NA	NA	NA	NA	NA	NA	NA	NA	NA	NA
PG 15:0;0-18:1;0	PG	GPL	MEM	33	1	0	15:0	18:1	NA	NA	NA	NA	NA	NA	NA	NA	NA	NA	NA	NA	0.0044195	NA	NA	NA	NA	NA	NA	NA	NA	NA	NA	NA	NA	NA	NA	NA	NA	NA	NA	NA	NA	NA	NA	NA
PG 15:0;0-19:0;0	PG	GPL	MEM	34	0	0	15:0	19:0	NA	NA	NA	NA	NA	NA	NA	NA	NA	0.000131706	NA	NA	0.00171373	NA	NA	0.000501991	NA	NA	NA	NA	NA	NA	NA	NA	NA	NA	NA	NA	NA	NA	NA	NA	NA	NA	NA	NA
PG 15:0;0-20:0;0	PG	GPL	MEM	35	0	0	15:0	20:0	NA	NA	NA	NA	NA	NA	NA	NA	NA	0.00319216	NA	NA	0.0269208	NA	NA	0.00872485	NA	NA	NA	NA	NA	NA	NA	NA	NA	NA	NA	NA	NA	NA	NA	NA	NA	NA	NA	NA
PG 16:0;0-16:0;0	PG	GPL	MEM	32	0	0	16:0	16:0	NA	NA	NA	NA	NA	NA	NA	NA	NA	0.00200696	NA	NA	0.00306181	NA	NA	0.00205825	NA	NA	NA	NA	NA	NA	NA	NA	NA	NA	NA	NA	NA	NA	NA	NA	NA	NA	NA	NA
PG 16:0;0-16:1;0	PG	GPL	MEM	32	1	0	16:0	16:1	0.00642419	0.00528556	0.00787449	0.00812808	0.0094741	0.00800685	0.00879004	0.00768201	0.00829462	0.00337141	0.00285361	0.00311967	0.0100522	0.00695461	0.0069169	0.00529286	0.00765213	0.00652556	0.0050091	0.00393359	0.00701798	0.00420547	0.00456939	0.00626544	0.00552488	0.00539176	0.00589101	0.00296091	0.00379262	0.00276012	0.00577492	0.00903718	0.00640867	0.00460734	0.00436984	0.00494572
PG 16:0;0-17:0;0	PG	GPL	MEM	33	0	0	16:0	17:0	NA	NA	NA	NA	NA	NA	NA	NA	NA	NA	NA	NA	NA	NA	NA	0.00664063	NA	NA	NA	NA	NA	NA	NA	NA	NA	NA	NA	NA	NA	NA	NA	NA	NA	NA	NA	NA
PG 16:0;0-18:0;0	PG	GPL	MEM	34	0	0	16:0	18:0	NA	NA	NA	NA	NA	NA	NA	NA	NA	0.00155349	NA	NA	0.00383534	NA	NA	0.00217904	NA	NA	NA	NA	NA	NA	NA	NA	NA	NA	NA	NA	NA	NA	NA	NA	NA	NA	NA	NA
PG 16:0;0-18:1;0	PG	GPL	MEM	34	1	0	16:0	18:1	0.0141144	0.0110281	0.0112281	0.0196604	0.0159789	0.0174214	0.0145927	0.0159229	0.0132556	0.00168824	NA	0.00168694	0.00842735	0.00588968	0.00634894	0.00495151	0.00575045	0.00386306	0.00651267	0.00926384	0.00897699	0.00891861	0.00676146	0.00699894	0.00791335	0.0130923	0.0141539	0.00220572	0.00213347	0.00298729	0.00575359	0.00693568	0.00604593	0.0025156	0.00490084	0.00246515
PG 16:1;0-16:1;0	PG	GPL	MEM	32	2	0	16:1	16:1	NA	NA	NA	NA	NA	NA	NA	NA	NA	NA	NA	NA	0.00630373	0.00527432	0.0050139	0.00363626	0.00529577	0.00494988	NA	NA	NA	NA	NA	NA	NA	NA	NA	NA	NA	NA	0.00392392	0.00451319	0.00398946	0.00258082	NA	0.00369439
PG 16:1;0-18:0;0	PG	GPL	MEM	34	1	0	16:1	18:0	NA	NA	0.00536363	NA	NA	NA	0.00585551	NA	0.00395752	0.00138278	NA	0.0011979	NA	NA	NA	NA	NA	0.00189709	0.00292338	NA	NA	NA	0.00298262	0.00327859	0.00341022	NA	NA	NA	0.00134585	0.00179356	NA	NA	NA	0.00134027	NA	0.0012841
PG 16:1;0-18:1;0	PG	GPL	MEM	34	2	0	16:1	18:1	0.00255446	0.00281158	NA	NA	NA	0.00282777	NA	NA	0.00248655	NA	NA	NA	0.00678416	0.00572776	0.00541827	0.00446535	0.00474191	0.00542779	NA	NA	NA	NA	NA	NA	NA	NA	NA	NA	NA	NA	0.00433033	0.00460672	0.0044848	0.00230244	0.00253057	0.00244644
PG 17:0;0-18:0;0	PG	GPL	MEM	35	0	0	17:0	18:0	NA	NA	NA	NA	NA	NA	NA	NA	NA	0.00120978	NA	NA	NA	NA	NA	0.00206221	NA	NA	NA	NA	NA	NA	NA	NA	NA	NA	NA	NA	NA	NA	NA	NA	NA	NA	NA	NA
PI 10:0;0-12:0;0	PI	GPL	MEM	22	0	0	10:0	12:0	NA	NA	NA	NA	NA	NA	NA	NA	NA	0.0182224	0.0197278	0.0200523	0.0221373	0.022691	0.0236579	0.0306653	0.0281821	0.0254814	NA	NA	NA	NA	NA	NA	NA	NA	NA	0.0225074	0.0256593	0.0189156	NA	NA	0.0300234	0.045143	0.0140041	NA
PI 10:0;0-14:0;0	PI	GPL	MEM	24	0	0	10:0	14:0	0.0285872	0.0268062	0.0281102	0.0199419	0.0203436	0.0205155	NA	0.0328295	0.0360913	0.720897	0.70427	0.706712	0.721124	0.778804	0.764909	0.960405	0.877896	0.806457	0.0353821	NA	0.0419039	0.0444976	0.0337288	0.0337353	0.0517079	0.0530677	0.0404493	0.797052	0.917189	0.686833	1.00032	NA	0.864875	1.12628	0.406538	1.08164
PI 10:0;0-14:1;0	PI	GPL	MEM	24	1	0	10:0	14:1	NA	NA	NA	NA	NA	NA	NA	NA	NA	0.00293096	0.00328357	0.00310107	0.00284875	0.00242404	0.00237006	0.00419495	0.00322734	0.00323781	NA	NA	NA	NA	NA	NA	NA	NA	NA	0.0035374	0.01415	0.00239381	0.0170604	NA	0.00269334	0.00362984	NA	0.00384948
PI 10:0;0-15:0;0	PI	GPL	MEM	25	0	0	10:0	15:0	NA	NA	NA	NA	NA	NA	NA	NA	NA	0.0282921	0.0271156	0.0275418	0.0273684	0.0284154	0.0255623	0.0389078	0.0271482	0.0255357	NA	NA	0.0038051	NA	NA	NA	NA	NA	NA	0.0257582	0.0260646	0.0206784	0.0259303	0.0227139	0.0224768	0.0281935	0.0130454	0.0246394
PI 10:0;0-16:0;0	PI	GPL	MEM	26	0	0	10:0	16:0	1.31578	1.4738	1.35824	1.1059	1.25492	1.2475	NA	1.61384	1.5243	11.2615	10.8795	10.9548	10.9408	11.4928	11.5257	12.5061	11.6679	10.6763	1.54137	NA	1.87452	1.88485	1.74432	1.78985	1.96601	2.1501	1.68712	10.9642	11.4425	9.07336	11.9351	NA	10.1224	12.3092	6.23375	11.8333
PI 10:0;0-16:1;0	PI	GPL	MEM	26	1	0	10:0	16:1	0.0259613	0.0310954	0.0265647	0.0185144	0.0213488	0.0208349	NA	0.031468	0.0280921	0.0870164	0.084845	0.0839267	0.079188	0.0804722	0.0764364	0.0969305	0.085901	0.0793123	0.0293408	0.0430692	0.036917	0.032387	0.0308695	0.0304146	0.042244	0.0599668	0.0344828	0.0824844	0.0896128	0.071402	0.0777243	NA	0.0628956	0.0799882	0.0943607	0.0823906
PI 10:0;0-17:0;0	PI	GPL	MEM	27	0	0	10:0	17:0	0.00236491	0.00233014	0.00311892	0.00292895	0.00126526	NA	NA	NA	NA	0.0141762	0.0145469	0.0130622	0.0134378	0.0160651	0.0127797	0.0114945	0.0119302	0.0107702	0.00277176	NA	NA	NA	0.0013266	0.00169562	NA	NA	NA	0.0133209	0.0117137	0.0106165	0.0129127	NA	0.0109175	0.0100765	0.00438096	0.00863888
PI 10:0;0-17:1;0	PI	GPL	MEM	27	1	0	10:0	17:1	NA	NA	NA	NA	NA	NA	NA	NA	NA	NA	0.00107105	NA	0.000482049	0.00055386	0.00579055	0.00070625	0.000338524	0.000749534	NA	NA	NA	NA	NA	NA	NA	NA	NA	NA	NA	NA	NA	NA	NA	0.000633384	0.000388668	NA
PI 10:0;0-18:0;0	PI	GPL	MEM	28	0	0	10:0	18:0	0.516144	0.583884	0.529522	0.460219	0.522187	0.501016	NA	0.527263	0.48918	3.08279	2.98572	2.97569	2.43906	2.5939	2.64525	2.61128	2.5289	2.34041	0.533026	NA	0.657479	0.625044	0.616536	0.640837	0.535368	0.597476	0.489702	2.8427	2.77756	2.3933	2.42958	NA	2.12264	2.46188	1.30371	2.35086
PI 10:0;0-18:1;0	PI	GPL	MEM	28	1	0	10:0	18:1	0.00804574	0.00988714	0.00991263	0.00596011	0.0067574	0.00733291	NA	0.00886656	0.00862179	0.0339876	0.0329652	0.0332881	0.0279822	0.0296332	0.0298119	0.0306594	0.0294644	0.0252583	0.00823674	NA	0.0106658	0.0102608	0.00847919	0.00831928	0.0116386	0.0121404	0.00961923	0.0272465	0.0308568	0.0249586	0.0244378	NA	0.0210755	0.0235536	0.0219003	0.0249119
PI 10:0;0-18:2;0	PI	GPL	MEM	28	2	0	10:0	18:2	NA	NA	NA	NA	NA	NA	NA	NA	NA	NA	NA	NA	NA	NA	0.000624289	NA	NA	0.000297788	NA	NA	NA	NA	NA	NA	NA	NA	NA	NA	NA	NA	NA	NA	NA	NA	NA	NA
PI 10:0;0-19:0;0	PI	GPL	MEM	29	0	0	10:0	19:0	NA	NA	NA	NA	NA	NA	NA	NA	NA	NA	NA	NA	NA	NA	NA	0.000236003	NA	NA	NA	NA	NA	NA	NA	NA	NA	NA	NA	NA	NA	NA	NA	NA	NA	NA	NA	NA
PI 10:0;0-20:0;0	PI	GPL	MEM	30	0	0	10:0	20:0	0.00106344	0.00104446	0.00183569	0.000962095	0.00113816	NA	NA	0.00109022	0.00151393	0.0206355	0.0224619	0.0209813	0.0172711	0.0163658	0.0167032	0.0179817	0.0179364	0.0145801	NA	0.00115399	NA	0.00112051	NA	0.00195364	NA	0.00128896	NA	NA	0.0199086	0.0154371	0.0145256	NA	0.0121033	0.0138945	NA	0.0143516
PI 10:0;0-22:0;0	PI	GPL	MEM	32	0	0	10:0	22:0	NA	NA	NA	NA	NA	NA	NA	NA	NA	NA	0.00112406	0.00076321	NA	NA	NA	0.000180371	0.000406244	NA	NA	NA	NA	NA	NA	NA	NA	NA	NA	NA	NA	NA	NA	NA	0.000152362	NA	NA	NA
PI 10:0;0-26:0;0	PI	GPL	MEM	36	0	0	10:0	26:0	NA	NA	NA	NA	NA	NA	NA	NA	NA	NA	NA	NA	0.00200712	0.00242704	0.00171662	NA	0.00232176	0.00226312	NA	NA	NA	NA	NA	NA	NA	NA	NA	NA	NA	NA	NA	NA	NA	0.00174401	NA	NA
PI 10:1;0-14:0;0	PI	GPL	MEM	24	1	0	10:1	14:0	NA	NA	NA	NA	NA	NA	NA	NA	NA	0.00732488	0.00785199	0.0076259	0.00959326	0.00943078	0.0111279	0.0154071	0.0128238	0.0127222	NA	NA	NA	NA	NA	NA	NA	NA	NA	0.00663083	NA	0.00453931	NA	0.013058	0.0108838	0.0138837	0.0106006	0.0137089
PI 10:1;0-16:0;0	PI	GPL	MEM	26	1	0	10:1	16:0	0.00797803	0.00796947	0.0072953	0.00791352	0.00882427	0.00795299	0.0326817	0.0115795	0.0106865	0.277379	0.270182	0.265777	0.326883	0.345143	0.340519	0.382005	0.343671	0.311516	0.00845765	0.0115814	0.0123454	0.0133609	0.0106882	0.0124116	0.0135723	NA	0.0133609	0.24664	0.256734	0.202072	0.332113	NA	0.279869	0.330033	0.150044	0.318623
PI 10:1;0-17:0;0	PI	GPL	MEM	27	1	0	10:1	17:0	NA	NA	NA	NA	NA	NA	NA	NA	NA	NA	NA	NA	0.000693919	NA	NA	NA	0.000252743	NA	NA	NA	NA	NA	NA	NA	NA	NA	NA	0.000684666	NA	NA	NA	NA	NA	NA	NA	NA
PI 10:1;0-18:0;0	PI	GPL	MEM	28	1	0	10:1	18:0	0.00346853	NA	NA	0.00289758	NA	0.00349733	NA	0.00337848	NA	0.111863	0.109889	0.107029	0.0969151	0.0986905	0.0995661	0.0998222	0.0970212	0.0855847	0.00330517	NA	NA	NA	0.0036009	0.00411243	NA	NA	NA	0.0958485	0.0925584	0.0755585	0.0852344	NA	0.0728653	0.0848177	0.0413329	0.0796336
PI 10:1;0-18:1;0	PI	GPL	MEM	28	2	0	10:1	18:1	NA	NA	NA	NA	NA	NA	NA	NA	NA	NA	0.001564	NA	NA	0.00137687	NA	NA	NA	0.00105844	NA	NA	NA	NA	NA	NA	NA	NA	NA	NA	NA	NA	NA	NA	NA	0.00137102	NA	NA
PI 11:0;0-14:0;0	PI	GPL	MEM	25	0	0	11:0	14:0	NA	NA	NA	NA	NA	NA	NA	NA	NA	0.00724744	0.00853669	0.00757115	0.00756221	0.00635782	0.0103216	NA	0.00856068	0.0083351	NA	NA	NA	NA	NA	NA	NA	NA	NA	0.00744757	0.00870302	0.0061966	0.00672512	0.00648871	0.006754	0.00919231	0.00474681	0.00895205
PI 11:0;0-16:0;0	PI	GPL	MEM	27	0	0	11:0	16:0	NA	NA	NA	NA	0.00413267	0.0050183	NA	NA	0.00677344	0.0741487	0.0767516	0.0743154	0.0676731	0.0728951	0.0710446	0.0733462	0.0710903	0.0611499	NA	NA	NA	0.00700504	0.00637166	0.00591833	0.00643798	0.0063968	NA	0.0727756	0.0801972	0.058475	0.0692441	0.0764154	0.0613231	0.0683707	0.0400307	0.064945
PI 11:0;0-16:1;0	PI	GPL	MEM	27	1	0	11:0	16:1	NA	NA	NA	NA	NA	NA	NA	NA	NA	0.00428658	NA	NA	NA	0.00635084	NA	0.00612178	0.00614601	NA	NA	NA	NA	NA	NA	NA	NA	NA	NA	NA	NA	0.0037518	NA	NA	NA	NA	NA	NA
PI 11:0;0-18:0;0	PI	GPL	MEM	29	0	0	11:0	18:0	NA	NA	NA	NA	NA	NA	NA	NA	NA	0.0152906	0.0163141	0.0156353	0.0131825	0.014435	0.0149041	0.0134784	0.0127861	0.0124538	NA	NA	NA	NA	NA	0.00158152	NA	NA	NA	0.015962	0.0162569	0.0134895	0.0143171	NA	0.0123931	0.0137595	0.00809729	0.0116608
PI 11:1;0-16:0;0	PI	GPL	MEM	27	1	0	11:1	16:0	NA	NA	NA	NA	NA	NA	NA	NA	NA	0.0121051	0.0179951	0.0169413	0.0120902	0.0106673	NA	0.0077576	0.00984892	0.0128294	NA	NA	NA	NA	NA	NA	NA	NA	NA	0.0158361	0.0195758	0.0114942	0.0166329	0.0166186	0.0135381	0.0160749	0.00838225	0.0169636
PI 11:1;0-18:0;0	PI	GPL	MEM	29	1	0	11:1	18:0	NA	NA	NA	NA	NA	NA	NA	NA	NA	0.00266755	0.00282805	0.00226276	0.00312293	NA	0.0031327	0.00155948	0.00286814	0.00233591	NA	NA	NA	NA	NA	NA	NA	NA	NA	0.00207497	0.00320671	0.00199936	NA	0.00340392	0.00246239	0.00277076	0.00175701	0.00165818
PI 12:0;0-12:0;0	PI	GPL	MEM	24	0	0	12:0	12:0	0.00106511	0.000720472	0.00053317	0.000317517	0.000321304	0.0003655	0.0272749	0.000396728	0.000584956	0.0194891	0.0221826	0.0178377	0.0135794	0.0160899	0.0158161	0.021208	0.0192746	0.0156081	0.000742592	NA	0.000606377	0.00140428	0.000475792	0.00035653	0.000631621	0.000731116	0.00058652	0.0218349	0.0240561	0.0174879	0.019613	0.862401	0.0131736	0.0194657	0.00861763	0.0202455
PI 12:0;0-12:1;0	PI	GPL	MEM	24	1	0	12:0	12:1	NA	NA	NA	NA	NA	NA	NA	NA	NA	0.00139501	0.00191968	0.00176385	0.00191605	0.00151052	NA	NA	0.0018884	0.00150991	NA	NA	NA	NA	NA	NA	NA	NA	NA	0.00148775	NA	0.00131306	NA	NA	NA	0.00194535	NA	NA
PI 12:0;0-14:0;0	PI	GPL	MEM	26	0	0	12:0	14:0	0.0429268	0.0438459	0.0420692	0.0291965	0.0333769	0.0296987	1.33165	0.0409315	0.0429556	0.607951	0.613368	0.61892	0.50575	0.517557	0.5059	0.614232	0.535782	0.51484	0.0446818	2.06652	0.053193	0.0566143	0.0416899	0.0453158	0.0662126	0.0631292	0.0496144	0.613754	0.684785	0.523155	0.517913	11.0334	0.457622	0.606008	0.33523	0.597319
PI 12:0;0-14:1;0	PI	GPL	MEM	26	1	0	12:0	14:1	0.000445563	NA	0.000358777	0.0004705	0.000326695	NA	NA	0.000687495	NA	0.00577252	0.00597531	0.00588249	0.00363959	0.00516905	0.00447987	0.00463085	0.00468768	0.00386196	0.000453491	NA	NA	0.000602713	0.000578894	0.000542631	0.000652349	0.00114948	0.000514643	0.00557209	0.00656627	0.00441405	0.00382753	0.0566315	0.00378842	0.00437643	0.00398153	0.00378247
PI 12:0;0-15:0;0	PI	GPL	MEM	27	0	0	12:0	15:0	0.00390455	0.00398398	0.00350447	0.00256816	0.00132475	0.00149893	0.00514257	0.00647075	0.000989937	0.0198032	0.0198568	0.0191121	0.0132603	0.0156479	0.0120443	0.0139925	0.0146151	0.0132336	0.00360459	0.00899941	0.00812397	0.00171782	0.00144105	0.00154461	0.00112272	0.00187457	0.00738727	0.0179519	0.0191328	0.0140909	0.0126957	0.0115046	0.00987438	0.0129283	0.00675525	0.0134041
PI 12:0;0-15:1;0	PI	GPL	MEM	27	1	0	12:0	15:1	NA	NA	NA	NA	NA	NA	NA	NA	NA	0.000801759	0.00128229	0.00107742	NA	NA	0.00572464	0.000484732	NA	NA	NA	NA	NA	NA	NA	NA	NA	NA	NA	NA	NA	NA	NA	NA	NA	NA	NA	NA
PI 12:0;0-16:0;0	PI	GPL	MEM	28	0	0	12:0	16:0	1.21831	1.34957	1.22845	0.997752	1.11518	1.1169	1.61554	1.33622	1.28817	7.38581	7.56669	7.54404	5.85253	6.36764	6.23891	6.60337	6.35111	5.94531	1.37421	2.32394	1.55749	1.51812	1.44847	1.47454	1.552	1.71174	1.36792	7.55364	7.61378	6.35184	6.22968	7.57909	5.32772	6.72384	3.63433	6.41475
PI 12:0;0-16:1;0	PI	GPL	MEM	28	1	0	12:0	16:1	0.0384808	0.0479389	0.0421012	0.0240322	0.0320797	0.0302437	0.0412361	0.0429355	0.0377401	0.205945	0.219733	0.211059	0.135799	0.140429	0.131706	0.154878	0.144293	0.133123	0.0430299	0.0764687	0.0523151	0.0510166	0.0422407	0.0394351	0.0532971	0.0607676	0.0450669	0.192889	0.211184	0.162041	0.126943	0.137553	0.106254	0.136041	0.149177	0.13232
PI 12:0;0-17:0;0	PI	GPL	MEM	29	0	0	12:0	17:0	NA	NA	NA	NA	0.00255076	0.00456915	NA	NA	NA	0.00547529	0.00577337	0.00493377	0.00352185	0.00512593	0.00317399	0.00271116	0.00298234	0.00272071	0.000532928	NA	NA	0.0008382	0.00100811	0.000807413	NA	NA	NA	0.00534307	0.00402231	0.00371448	0.00317223	0.0047416	0.00260213	0.00288814	0.00115137	0.00247834
PI 12:0;0-17:1;0	PI	GPL	MEM	29	1	0	12:0	17:1	NA	NA	NA	NA	NA	NA	NA	NA	NA	0.000567548	NA	0.000657566	0.000582936	0.00100058	0.000914467	0.000383631	0.00062409	0.000522427	NA	NA	NA	NA	NA	NA	NA	NA	NA	0.000630479	0.00104343	0.000640107	0.000749541	NA	0.000648204	0.000671168	0.000394274	0.000473553
PI 12:0;0-18:0;0	PI	GPL	MEM	30	0	0	12:0	18:0	0.331294	0.367533	0.338612	0.284665	0.319826	0.321857	0.299002	0.319604	0.306231	1.24465	1.29306	1.26739	0.826564	0.891164	0.896568	0.869203	0.863581	0.818159	0.360616	0.398087	0.397864	0.353175	0.367582	0.378046	0.326928	0.35808	0.300981	1.26954	1.20943	1.03445	0.856411	0.791332	0.721564	0.846831	0.536873	0.810067
PI 12:0;0-18:1;0	PI	GPL	MEM	30	1	0	12:0	18:1	0.0151053	0.0150566	0.0136303	0.0112215	0.0116766	0.0109826	0.0110489	0.0140239	0.0120962	0.0387102	0.0462266	0.0410808	0.0288923	0.0282427	0.0298388	0.0308988	0.0307162	0.0285746	0.0156718	0.0172469	0.0167729	0.0149303	0.0157091	0.0141386	0.0154424	0.0175107	0.0136122	0.0393611	0.0423231	0.0331715	0.0256	0.0245905	0.0222887	0.0301978	0.026113	0.0266131
PI 12:0;0-18:2;0	PI	GPL	MEM	30	2	0	12:0	18:2	NA	NA	NA	NA	NA	NA	NA	NA	NA	0.000709487	0.000658309	NA	NA	0.000425651	NA	0.000557386	NA	NA	NA	NA	NA	NA	NA	NA	NA	NA	NA	0.000350269	NA	NA	NA	NA	NA	0.000308152	NA	NA
PI 12:0;0-20:0;0	PI	GPL	MEM	32	0	0	12:0	20:0	NA	NA	NA	NA	NA	NA	NA	NA	NA	0.00181332	0.0021394	0.00149278	NA	NA	NA	0.000278006	0.00056507	0.000322285	NA	NA	NA	NA	NA	NA	NA	NA	NA	0.00162117	0.00158031	0.00108108	0.00044134	NA	0.000268544	0.00129491	NA	0.000905221
PI 12:0;0-24:0;0	PI	GPL	MEM	36	0	0	12:0	24:0	NA	NA	NA	NA	NA	NA	NA	NA	NA	NA	NA	NA	0.000981622	0.00116187	0.000758129	NA	0.0012128	0.00111293	NA	NA	NA	NA	NA	NA	NA	NA	NA	NA	NA	NA	NA	NA	NA	0.000984201	NA	NA
PI 12:0;0-26:0;0	PI	GPL	MEM	38	0	0	12:0	26:0	NA	NA	NA	NA	NA	NA	NA	NA	NA	0.00384324	0.00366013	0.00353345	0.0120425	0.0132865	0.00870034	0.0107539	0.0087542	0.0126046	NA	NA	NA	NA	NA	NA	NA	NA	NA	0.00264911	0.00250122	0.00637322	0.0123951	0.00769999	0.0117405	0.00679185	0.00275635	0.00676186
PI 12:1;0-14:0;0	PI	GPL	MEM	26	1	0	12:1	14:0	NA	NA	NA	NA	NA	NA	NA	NA	NA	0.0288767	0.0290358	0.0281326	0.0192086	0.0214761	0.0186788	0.0261916	0.0207442	0.0202486	NA	NA	NA	NA	NA	NA	NA	NA	NA	0.0256729	0.0315201	0.0234578	0.0199647	0.326996	0.016569	0.0240227	0.0115207	0.020969
PI 12:1;0-15:0;0	PI	GPL	MEM	27	1	0	12:1	15:0	NA	NA	NA	NA	NA	NA	NA	NA	NA	0.00272032	0.00123755	0.00110718	0.0028095	0.000646599	0.00527718	0.00258672	0.000598782	0.000765278	NA	NA	NA	NA	NA	NA	NA	NA	NA	0.000666866	0.000552447	0.000370527	NA	NA	NA	0.000647046	NA	0.000571422
PI 12:1;0-16:0;0	PI	GPL	MEM	28	1	0	12:1	16:0	0.00353834	0.00301176	0.00339669	0.00244861	0.00345832	NA	0.00422784	0.0035081	0.00392862	0.569395	0.620673	0.575115	0.401811	0.475608	0.431959	0.441748	0.433592	0.380777	0.00375295	NA	0.00473047	NA	0.00325679	0.00341051	0.0042245	0.00484976	0.00443213	0.564401	0.601804	0.457417	0.446569	0.46873	0.366202	0.465306	0.22518	0.416271
PI 12:1;0-16:1;0	PI	GPL	MEM	28	2	0	12:1	16:1	NA	NA	NA	NA	NA	NA	NA	NA	NA	0.0143179	0.0110272	0.0116227	0.0100008	0.00865304	0.00691503	0.00900148	0.00866142	0.00478953	NA	NA	NA	NA	NA	NA	NA	NA	NA	0.0105873	0.0113247	0.00813457	0.00737813	NA	0.00622649	0.0065426	0.00712853	0.00605711
PI 12:1;0-17:0;0	PI	GPL	MEM	29	1	0	12:1	17:0	NA	NA	NA	NA	NA	NA	NA	NA	NA	0.000463194	0.000508137	0.000511195	NA	0.000871223	NA	NA	0.000469531	0.000270982	NA	NA	NA	NA	NA	NA	NA	NA	NA	NA	0.000442775	0.000316004	NA	NA	NA	0.000495789	NA	0.000163866
PI 12:1;0-18:0;0	PI	GPL	MEM	30	1	0	12:1	18:0	NA	NA	NA	NA	NA	NA	NA	NA	NA	0.181266	0.198092	0.185291	0.114794	0.136357	0.126525	0.126297	0.127847	0.114621	NA	NA	0.00255948	NA	NA	NA	NA	NA	NA	0.18147	0.181964	0.14227	0.127718	0.126451	0.107369	0.130656	0.0728786	0.113979
PI 12:1;0-18:1;0	PI	GPL	MEM	30	2	0	12:1	18:1	NA	NA	NA	NA	NA	NA	NA	NA	NA	0.00306358	0.00335938	0.00310725	0.00172038	0.00258538	0.00237577	NA	0.00171301	NA	NA	NA	NA	NA	NA	NA	NA	NA	NA	0.00266125	0.00290258	0.0025338	NA	0.00144339	NA	0.00220801	0.0017419	0.00214319
PI 12:1;0-26:0;0	PI	GPL	MEM	38	1	0	12:1	26:0	NA	NA	NA	NA	NA	NA	NA	NA	NA	NA	NA	0.000516225	0.000438917	NA	NA	NA	NA	0.000418778	NA	NA	NA	NA	NA	NA	NA	NA	NA	NA	NA	NA	NA	NA	NA	0.000548936	NA	NA
PI 13:0;0-14:0;0	PI	GPL	MEM	27	0	0	13:0	14:0	NA	NA	NA	NA	NA	NA	NA	NA	NA	0.00330209	0.00368512	0.00300876	0.00222649	NA	0.00302672	0.00294624	NA	0.00224596	NA	NA	NA	NA	NA	NA	NA	NA	NA	0.00323369	NA	0.00300337	NA	NA	NA	0.00280519	NA	0.00330071
PI 13:0;0-16:0;0	PI	GPL	MEM	29	0	0	13:0	16:0	NA	NA	NA	NA	NA	NA	NA	NA	NA	0.0215151	0.0236009	0.0235815	0.0170505	0.0194305	0.0188958	0.0171702	0.0164744	0.0147891	0.00329073	NA	NA	0.00446758	0.00435197	0.00244116	NA	0.00454346	NA	0.0232883	0.0237115	0.0183802	0.0188581	0.0272708	0.0166098	0.020208	0.00903508	0.0161854
PI 13:0;0-16:1;0	PI	GPL	MEM	29	1	0	13:0	16:1	NA	NA	NA	NA	NA	NA	NA	NA	NA	0.0039675	0.00466863	0.00425057	NA	NA	NA	0.00390944	NA	NA	NA	NA	NA	NA	NA	NA	NA	NA	NA	0.004056	NA	0.00384922	NA	NA	NA	NA	NA	0.00363979
PI 13:0;0-18:0;0	PI	GPL	MEM	31	0	0	13:0	18:0	NA	NA	NA	NA	NA	NA	NA	NA	NA	0.00272838	0.00226136	NA	NA	NA	NA	NA	NA	NA	NA	NA	NA	NA	NA	NA	NA	NA	NA	0.00212011	0.00260455	NA	NA	NA	NA	NA	NA	NA
PI 13:1;0-14:0;0	PI	GPL	MEM	27	1	0	13:1	14:0	NA	NA	NA	NA	NA	NA	NA	NA	NA	0.000643927	NA	0.000796655	NA	NA	NA	NA	NA	NA	NA	NA	NA	NA	NA	NA	NA	NA	NA	NA	0.00109426	NA	NA	NA	NA	NA	NA	NA
PI 13:1;0-16:0;0	PI	GPL	MEM	29	1	0	13:1	16:0	NA	NA	NA	NA	NA	NA	NA	NA	NA	0.00649717	0.00620773	0.0061678	0.00558948	0.00814437	0.00680957	0.00344468	0.00634092	0.00540084	NA	NA	NA	NA	NA	NA	NA	NA	NA	0.00589711	0.0089529	0.00539949	0.00886892	0.00587043	0.00469892	0.00586963	0.00321165	0.00341165
PI 13:1;0-18:0;0	PI	GPL	MEM	31	1	0	13:1	18:0	NA	NA	NA	NA	NA	NA	NA	NA	NA	0.00435447	0.00435729	0.00473902	NA	0.00501245	NA	NA	NA	NA	NA	NA	NA	NA	NA	NA	NA	NA	NA	0.00351135	NA	0.00507964	0.00729196	NA	NA	NA	NA	NA
PI 14:0;0-14:0;0	PI	GPL	MEM	28	0	0	14:0	14:0	0.0175248	0.0152911	0.013794	0.0125655	0.0101176	0.0129228	0.0225141	0.0148991	0.0159034	0.18486	0.173843	0.156646	0.0896379	0.0991635	0.107196	0.115322	0.117489	0.1108	0.0183826	0.0356408	0.0212758	0.0225422	0.0185923	0.0211516	0.0283676	0.0265123	0.0223656	0.182645	0.186775	0.174383	0.123431	0.147028	0.108265	0.149158	0.065015	0.151311
PI 14:0;0-14:1;0	PI	GPL	MEM	28	1	0	14:0	14:1	0.00365037	0.00374293	0.00403124	0.00198182	0.00254944	0.00254538	0.00367948	0.00298401	0.00342152	0.0412438	0.0460264	0.0430578	0.0291642	0.0307527	0.0292379	0.0337286	0.0323786	0.028902	0.00505954	0.00804159	0.00444782	0.00521566	0.00348029	0.00404268	0.00534192	0.00632063	0.00421227	0.044372	0.0483028	0.0397618	0.0337561	0.031163	0.0290633	0.0383504	0.0271141	0.0353252
PI 14:0;0-15:0;0	PI	GPL	MEM	29	0	0	14:0	15:0	NA	NA	NA	NA	0.000664831	NA	NA	NA	NA	0.00352265	0.00330614	0.00321856	0.00122905	0.00178005	0.00138718	0.00134535	0.00128536	0.00123521	0.000346514	NA	NA	0.000457168	0.000470719	0.000423163	NA	0.000597045	NA	0.00313209	0.00284896	0.00277673	0.0017165	0.00200963	0.0012903	0.00183871	0.000646704	0.0016879
PI 14:0;0-15:1;0	PI	GPL	MEM	29	1	0	14:0	15:1	NA	NA	NA	NA	NA	NA	NA	NA	NA	0.001463	0.00144162	0.00123568	0.000950409	0.00145571	0.000910585	0.000846902	0.00156348	0.00103568	NA	NA	NA	NA	NA	NA	NA	NA	NA	0.00115753	0.00145868	0.00111574	0.00145388	0.000898133	0.00114724	0.00122328	0.000717908	0.000718975
PI 14:0;0-16:0;0	PI	GPL	MEM	30	0	0	14:0	16:0	0.243208	0.242699	0.245626	0.206651	0.198192	0.223124	0.296828	0.26611	0.285142	1.03642	1.0304	1.02813	0.468319	0.50234	0.496841	0.553255	0.575866	0.534635	0.33601	0.360603	0.359353	0.31014	0.305743	0.313447	0.382974	0.434251	0.368161	1.1036	1.14669	1.04008	0.610376	0.552503	0.556578	0.752286	0.358483	0.740888
PI 14:0;0-16:1;0	PI	GPL	MEM	30	1	0	14:0	16:1	0.157366	0.163865	0.155791	0.108426	0.122964	0.123224	0.12086	0.139606	0.129814	0.727982	0.718629	0.715265	0.575725	0.564546	0.579277	0.598351	0.582973	0.576662	0.188933	0.24222	0.199315	0.199076	0.199561	0.190719	0.200008	0.214898	0.155619	0.799857	0.75738	0.676992	0.621822	0.540301	0.571898	0.633142	0.565033	0.648383
PI 14:0;0-16:2;0	PI	GPL	MEM	30	2	0	14:0	16:2	NA	NA	NA	NA	NA	NA	NA	NA	NA	0.00161265	0.00184677	0.00180252	NA	NA	NA	0.00196293	0.00152113	NA	NA	NA	NA	NA	NA	NA	NA	NA	NA	0.00183426	NA	NA	NA	0.00139968	NA	NA	NA	NA
PI 14:0;0-17:0;0	PI	GPL	MEM	31	0	0	14:0	17:0	NA	NA	NA	NA	NA	NA	NA	NA	NA	NA	NA	NA	NA	NA	NA	NA	NA	NA	NA	NA	NA	NA	NA	NA	NA	NA	NA	0.00138375	0.00149411	NA	NA	NA	NA	NA	NA	NA
PI 14:0;0-17:1;0	PI	GPL	MEM	31	1	0	14:0	17:1	0.00101678	NA	0.000812777	0.00107937	NA	0.00151519	NA	NA	NA	0.00272058	0.00304954	0.00366445	NA	NA	0.00355777	0.00364034	0.00255218	0.00310301	NA	0.00113443	NA	NA	0.00206932	0.00119112	NA	0.00238222	0.00221005	0.00381478	0.0052845	0.00382074	0.00365382	0.00248845	0.00324961	0.00376584	0.0031813	0.00381084
PI 14:0;0-18:0;0	PI	GPL	MEM	32	0	0	14:0	18:0	NA	NA	NA	NA	NA	NA	0.00681589	0.00193552	0.00224728	0.0121369	0.0163087	0.0107606	NA	NA	NA	0.00132089	0.00278348	0.00176259	NA	NA	NA	NA	NA	NA	0.0012969	0.00652711	0.00710838	0.0125921	0.0146695	0.00962823	0.00277156	0.00460222	0.00191078	0.00933858	NA	0.00733158
PI 14:0;0-18:1;0	PI	GPL	MEM	32	1	0	14:0	18:1	0.123713	0.117353	0.110395	0.0959012	0.118517	0.116307	0.113543	0.124015	0.112049	0.411835	0.376641	0.395109	0.307481	0.29641	0.315858	0.304212	0.326636	0.322458	0.159771	0.183939	0.141708	0.18118	0.167864	0.160558	0.16556	0.180279	0.132164	0.457601	0.460064	0.418415	0.329398	0.350289	0.30969	0.344128	0.405667	0.345081
PI 14:0;0-18:2;0	PI	GPL	MEM	32	2	0	14:0	18:2	NA	NA	NA	NA	NA	NA	NA	NA	NA	0.00263573	0.00289665	0.00242893	0.00183229	0.00179779	0.00165077	0.00178789	0.00142811	0.00136154	NA	NA	NA	NA	NA	NA	NA	NA	NA	0.00311582	0.00241652	0.00215085	0.001678	0.00135452	0.00129369	0.00179821	0.000778883	0.00201649
PI 14:0;0-22:0;0	PI	GPL	MEM	36	0	0	14:0	22:0	NA	NA	NA	NA	NA	NA	NA	NA	NA	NA	NA	NA	9.91277e-05	0.000171516	NA	NA	0.000155755	0.000164524	NA	NA	NA	NA	NA	NA	NA	NA	NA	NA	NA	NA	NA	NA	NA	0.000189878	NA	NA
PI 14:0;0-24:0;0	PI	GPL	MEM	38	0	0	14:0	24:0	NA	NA	NA	NA	NA	NA	NA	NA	NA	0.00238097	0.00213571	0.00193135	0.0026154	0.00176443	0.00153016	0.00299741	0.00144934	0.00282035	NA	NA	NA	NA	NA	NA	NA	NA	NA	0.00161719	0.00102227	0.00441702	0.00241732	0.00209166	0.00321762	0.00180213	0.000870711	0.0020351
PI 14:0;0-26:0;0	PI	GPL	MEM	40	0	0	14:0	26:0	NA	NA	NA	NA	NA	NA	NA	NA	NA	NA	NA	NA	NA	NA	NA	NA	NA	0.00345119	NA	NA	NA	NA	NA	NA	NA	NA	NA	NA	NA	NA	NA	NA	NA	0.00343717	NA	NA
PI 14:1;0-14:1;0	PI	GPL	MEM	28	2	0	14:1	14:1	NA	NA	NA	NA	NA	NA	NA	NA	NA	0.00103248	0.000583916	0.00107678	0.000997278	NA	0.00024787	0.000992663	0.000843314	0.00027875	NA	NA	NA	NA	NA	NA	NA	NA	NA	0.000785082	0.000637696	0.000423809	0.000365164	NA	0.000498801	0.000559611	0.00020355	0.000339031
PI 14:1;0-15:0;0	PI	GPL	MEM	29	1	0	14:1	15:0	NA	NA	NA	NA	NA	NA	NA	NA	NA	0.00167132	0.00101629	0.00077192	0.00172446	0.00140388	0.00100539	0.00120283	0.000697412	0.000984686	NA	NA	NA	NA	NA	NA	NA	NA	NA	0.00085267	0.00141035	0.000619285	0.00146882	0.000733686	0.000582765	0.00068074	0.000230161	0.00055589
PI 14:1;0-16:0;0	PI	GPL	MEM	30	1	0	14:1	16:0	0.174984	0.181811	0.171438	0.119866	0.136182	0.134884	0.117041	0.133919	0.123588	0.576728	0.601524	0.585782	0.422996	0.43942	0.434264	0.429934	0.427828	0.400785	0.209442	0.249226	0.220956	0.214314	0.209737	0.209193	0.190829	0.201248	0.155215	0.624649	0.599274	0.529467	0.470589	0.420981	0.411159	0.46486	0.356198	0.446827
PI 14:1;0-16:1;0	PI	GPL	MEM	30	2	0	14:1	16:1	0.00764199	0.00659329	0.00663815	0.00361859	0.00361469	0.00468465	0.00464501	0.00642107	0.00509197	0.0167764	0.0184456	0.0176846	0.0118173	0.0130248	0.0129979	0.0142213	0.0106062	0.014165	0.00770096	0.0108649	0.00844677	0.00789832	0.00757054	0.00747178	0.00835933	0.00834375	0.00713085	0.0168169	0.0193809	0.0151724	0.013209	0.00891329	0.0132851	0.0118053	0.0155803	0.0116916
PI 14:1;0-18:0;0	PI	GPL	MEM	32	1	0	14:1	18:0	0.073959	0.0674001	0.0739665	0.0576325	0.0673705	0.0608653	0.0454592	0.0485663	0.0567075	0.131673	0.133658	0.142883	0.0784542	0.103883	0.0894635	0.0933197	0.0796556	0.0787267	0.0771773	0.0782378	0.090683	0.0734272	0.0843741	0.0851749	0.0582248	NA	0.0442378	0.147306	0.138357	0.13216	0.0918101	0.0913323	0.0870285	0.0837826	0.0704191	0.0731288
PI 14:1;0-18:1;0	PI	GPL	MEM	32	2	0	14:1	18:1	0.00281845	0.00413203	0.00280313	0.0027742	0.00250744	0.00285779	0.00250914	0.00277089	0.00314893	0.00874714	0.00819557	0.00829447	0.00503207	0.00527502	0.00583066	0.00618269	0.00497793	0.00507254	0.00374096	0.00332638	0.00414061	0.00434823	0.00293385	0.00316511	0.00384689	0.00477144	0.00323623	0.00846484	0.00759499	0.00666658	0.00532267	0.0051846	0.0046638	0.00579552	0.00585901	0.00554372
PI 14:1;0-24:0;0	PI	GPL	MEM	38	1	0	14:1	24:0	NA	NA	NA	NA	NA	NA	NA	NA	NA	NA	NA	NA	NA	NA	NA	NA	0.000515249	NA	NA	NA	NA	NA	NA	NA	NA	NA	NA	NA	NA	NA	NA	NA	NA	NA	NA	NA
PI 14:1;0-26:0;0	PI	GPL	MEM	40	1	0	14:1	26:0	NA	NA	NA	NA	NA	NA	NA	NA	NA	NA	0.000425779	NA	NA	NA	0.000542119	NA	NA	0.000386799	NA	NA	NA	NA	NA	NA	NA	NA	NA	NA	NA	NA	NA	0.00046372	NA	0.000389388	NA	NA
PI 15:0;0-15:0;0	PI	GPL	MEM	30	0	0	15:0	15:0	0.000759592	0.000469109	0.000439118	0.000482973	0.000745044	0.000681184	0.00147256	0.000490187	0.000665847	NA	NA	0.00129151	NA	NA	NA	NA	0.00109057	0.00131043	NA	0.000577633	0.000560234	0.00165017	0.00267187	0.000693031	NA	0.000666245	0.000498907	0.00176364	0.00439573	NA	0.000781888	0.000628924	0.000669764	0.000919335	NA	NA
PI 15:0;0-16:0;0	PI	GPL	MEM	31	0	0	15:0	16:0	NA	NA	NA	NA	NA	NA	NA	NA	NA	0.00447326	0.00404983	NA	NA	NA	NA	NA	NA	NA	NA	NA	NA	NA	NA	NA	NA	NA	NA	0.00323771	0.00350856	NA	NA	NA	NA	NA	NA	NA
PI 15:0;0-16:1;0	PI	GPL	MEM	31	1	0	15:0	16:1	0.0209635	0.0252104	0.0208139	0.0196414	0.0209394	0.0196363	0.0169013	0.0211053	0.0229902	0.0445149	0.0464022	0.0449139	0.0444736	0.0405921	0.0409893	0.0401507	0.0367906	0.0344669	0.024104	0.0263997	0.0265799	0.0284202	0.0299207	0.0269632	0.0253405	0.0250621	0.0218308	0.0462152	0.0448558	0.0393673	0.0432687	0.0377421	0.0405376	0.0387352	0.0367559	0.0390047
PI 15:0;0-18:1;0	PI	GPL	MEM	33	1	0	15:0	18:1	0.00743413	0.00889283	0.00789376	0.00720827	0.0100993	0.00886852	0.006144	0.00715113	0.00509182	0.0213814	0.0195422	0.0191809	0.0149421	0.0155422	0.0140449	0.013615	0.0136672	0.013072	0.00807732	0.0102082	0.00804219	0.0108252	0.00969642	0.0101923	0.00626824	0.00772132	0.00659455	0.0227151	0.019726	0.0195271	0.0175027	0.0165536	0.0138201	0.0137425	0.015558	0.0150458
PI 15:1;0-16:0;0	PI	GPL	MEM	31	1	0	15:1	16:0	0.0237036	0.024547	0.0206179	0.0199968	0.0201018	0.021664	0.0167213	0.0199444	0.0230308	0.0397492	0.0407994	0.0427627	0.0390268	0.0370883	0.0422983	0.0360209	0.0338425	0.0331998	0.026606	0.029128	0.0256124	0.0293471	0.0274514	0.0275483	0.0283025	0.0261749	0.0213963	0.043149	0.0443006	0.0370852	0.0406976	0.0364709	0.0350297	0.0382919	0.0318725	0.0373973
PI 15:1;0-18:0;0	PI	GPL	MEM	33	1	0	15:1	18:0	0.00415479	0.00503543	0.0045117	0.00353556	0.00452835	0.00437784	0.00347553	0.00359656	0.00338183	0.00630028	0.00659335	0.00670312	0.00566133	0.00535334	0.0055625	0.00495516	0.00483703	0.00525826	0.00558008	0.00557523	0.00497439	0.00567636	0.00532429	0.00501627	0.0035968	0.00365011	0.00373246	0.00702316	0.00698566	0.00631744	0.0057913	0.00541613	0.00455706	0.00404422	0.00446761	0.00504183
PI 16:0;0-16:0;0	PI	GPL	MEM	32	0	0	16:0	16:0	NA	NA	NA	NA	NA	NA	0.0200779	0.00737759	0.00734286	0.0484472	0.0572109	0.041989	NA	NA	NA	0.00734176	0.015516	0.00890781	NA	NA	NA	NA	NA	NA	NA	0.0220878	0.0220614	0.0490914	0.0517704	0.0345001	0.015642	0.0280441	0.0106705	0.0456466	NA	0.0354792
PI 16:0;0-16:1;0	PI	GPL	MEM	32	1	0	16:0	16:1	5.21291	5.9055	5.11673	4.07914	5.04187	4.84179	3.55188	4.3033	3.88632	9.43777	8.87693	9.07731	6.92012	6.81777	7.16239	6.59161	6.40018	6.30841	6.20437	7.14713	6.49282	6.66109	6.95275	6.27761	5.12721	5.64391	4.39274	10.3656	9.06322	8.65212	7.5913	6.80322	6.72139	6.68561	6.48571	6.76192
PI 16:0;0-16:2;0	PI	GPL	MEM	32	2	0	16:0	16:2	NA	0.00516638	0.00466008	NA	0.00382399	0.00470312	0.00484433	0.00537311	NA	0.0185696	0.0185392	0.0183318	0.0129493	0.0135481	0.0145556	0.016118	0.0134023	0.0126551	NA	NA	NA	NA	0.00421665	0.00524236	0.00567442	NA	0.00580396	0.0198027	0.0201357	0.0182998	0.0152648	0.0145625	0.0142289	0.0167297	0.0113939	0.014589
PI 16:0;0-17:1;0	PI	GPL	MEM	33	1	0	16:0	17:1	0.0115435	0.0124563	0.0113013	0.0118991	0.0126398	0.0131591	0.00936609	0.0105757	0.0112064	0.0230314	0.0226525	0.0219413	0.0195239	0.0197272	0.0219526	0.0178228	0.0170987	0.0149935	0.0133867	0.0141096	0.0129763	0.0157589	0.0187748	0.0148968	0.013086	0.0128123	0.0108739	0.0260706	0.0257222	0.021028	0.0196109	0.0213901	0.0187098	0.0182608	0.0178887	0.0189233
PI 16:0;0-18:1;0	PI	GPL	MEM	34	1	0	16:0	18:1	4.11499	4.4746	3.95095	3.6545	4.29702	4.25837	3.09117	3.47112	3.20493	5.07369	4.80624	4.87764	3.85436	3.71871	3.87301	3.65812	3.61113	3.58474	4.81641	5.18483	4.86243	5.20142	5.66524	5.06678	3.93882	4.41068	3.59074	5.78995	5.45882	5.16449	4.52149	4.31215	4.00003	3.77165	5.45983	4.04567
PI 16:0;0-18:2;0	PI	GPL	MEM	34	2	0	16:0	18:2	0.00936162	0.00469326	0.00417972	NA	0.00422425	0.00428406	0.00436987	0.00420528	NA	0.0329815	0.0284919	0.0354198	0.0204284	0.0209484	0.0220855	0.0204204	0.019598	0.0167704	0.00532808	0.00421199	NA	0.00896178	0.00476722	0.00504171	NA	0.00566142	0.00414128	0.0303098	0.0325104	0.0273613	0.0210221	0.0203602	0.0207188	0.0193798	0.0150701	0.0189573
PI 16:0;0-18:3;0	PI	GPL	MEM	34	3	0	16:0	18:3	NA	NA	NA	NA	NA	NA	NA	NA	NA	0.00857295	0.0119989	0.0111034	0.00683077	0.00653409	0.00654024	0.005905	0.00664009	0.00568661	NA	NA	NA	NA	NA	NA	NA	NA	NA	0.0113887	0.0111665	0.0084212	0.0065005	0.00564608	0.00738666	0.0064647	0.00244019	0.00552151
PI 16:0;0-20:0;0	PI	GPL	MEM	36	0	0	16:0	20:0	NA	NA	NA	NA	NA	NA	NA	NA	NA	NA	NA	NA	0.00144467	0.00150505	0.00106308	NA	0.0013408	0.00110334	NA	NA	NA	NA	NA	NA	NA	NA	NA	NA	NA	NA	NA	NA	NA	0.00121349	NA	NA
PI 16:0;0-20:1;0	PI	GPL	MEM	36	1	0	16:0	20:1	0.00523528	NA	NA	0.00536862	0.00515368	0.00271084	NA	NA	NA	0.00888264	0.00757325	0.00856021	0.00758288	0.00505431	0.00608345	0.00701881	0.00534525	0.00556137	NA	NA	0.00666256	0.00548392	0.00392956	NA	NA	0.00620839	0.00558455	0.0087577	0.00861469	0.00868846	0.00657205	0.00665986	0.00611053	0.00629054	0.0078639	0.00758756
PI 16:0;0-22:0;0	PI	GPL	MEM	38	0	0	16:0	22:0	NA	NA	NA	NA	NA	NA	NA	NA	NA	0.00553609	0.00464772	0.00502474	NA	NA	0.00671522	NA	0.00512988	NA	NA	NA	NA	NA	NA	NA	NA	NA	NA	0.0032831	0.00430461	NA	NA	0.00556259	NA	0.0050511	0.00318444	0.00504533
PI 16:0;0-24:0;0	PI	GPL	MEM	40	0	0	16:0	24:0	NA	NA	NA	NA	NA	NA	NA	NA	NA	NA	NA	NA	NA	NA	NA	NA	NA	0.0019829	NA	NA	NA	NA	NA	NA	NA	NA	NA	NA	NA	NA	NA	NA	NA	0.00272969	NA	NA
PI 16:1;0-16:1;0	PI	GPL	MEM	32	2	0	16:1	16:1	0.317191	0.349268	0.311374	0.22498	0.265078	0.257696	0.232039	0.305912	0.262656	0.318212	0.303025	0.292462	0.18529	0.177278	0.186978	0.183894	0.163143	0.163249	0.352305	0.443904	0.382858	0.343257	0.358038	0.326063	0.347554	0.383307	0.293528	0.302428	0.275875	0.233455	0.168582	0.157662	0.145786	0.155915	0.299381	0.164759
PI 16:1;0-17:0;0	PI	GPL	MEM	33	1	0	16:1	17:0	0.00539648	0.00711658	0.00620428	0.00612248	0.0086287	0.00738163	0.00580397	0.00671494	0.00437595	0.0111607	0.0107851	0.0106389	0.00913143	0.00996117	0.00855563	0.00696159	0.00772859	0.00716898	0.00653027	0.00774314	0.00571186	0.00960173	0.00937853	0.0104065	0.00511222	0.00714578	0.00562878	0.0121618	0.00933157	0.008556	0.0091959	0.00857393	0.00763097	0.00701008	0.00620663	0.00710721
PI 16:1;0-18:0;0	PI	GPL	MEM	34	1	0	16:1	18:0	2.00966	2.27409	2.00718	1.70752	2.01332	1.90551	1.48511	1.69494	1.55186	1.89604	1.87345	1.87892	1.26603	1.32383	1.36747	1.24006	1.25295	1.21621	2.19269	2.31188	2.34661	2.26425	2.34528	2.21688	1.69756	1.86812	1.61891	2.06138	1.80867	1.84683	1.44077	1.33521	1.23817	1.2493	1.19435	1.25178
PI 16:1;0-18:1;0	PI	GPL	MEM	34	2	0	16:1	18:1	0.259877	0.300148	0.275338	0.217539	0.251939	0.24489	0.196657	0.234056	0.212408	0.268968	0.253647	0.247224	0.153877	0.147012	0.155663	0.147059	0.135866	0.136161	0.308165	0.359952	0.325697	0.297501	0.321871	0.290356	0.274619	0.304721	0.23327	0.284803	0.266528	0.232898	0.158811	0.15616	0.142146	0.130336	0.30666	0.150317
PI 16:1;0-18:2;0	PI	GPL	MEM	34	3	0	16:1	18:2	NA	NA	NA	NA	NA	NA	NA	NA	NA	0.00359499	0.00476444	0.00452483	0.00317645	0.00272414	0.00262214	0.00308055	0.00265145	0.00256202	NA	NA	NA	NA	NA	NA	NA	NA	NA	0.00428166	0.00377561	0.00343522	0.00242347	0.00218305	0.00276339	0.00256655	0.00260468	0.00214959
PI 16:1;0-19:0;0	PI	GPL	MEM	35	1	0	16:1	19:0	NA	NA	NA	NA	NA	NA	NA	NA	NA	NA	NA	NA	NA	NA	NA	NA	NA	NA	NA	0.00201519	NA	NA	0.00287004	NA	NA	NA	NA	NA	NA	NA	NA	NA	NA	NA	NA	NA
PI 16:1;0-20:0;0	PI	GPL	MEM	36	1	0	16:1	20:0	0.0134446	0.0086588	0.0112509	0.00807864	0.00985308	0.00955927	0.00891342	0.0116669	0.0112684	0.0185056	0.0211742	0.0205815	0.0137862	0.0138964	0.0159763	0.0158526	0.0148375	0.01363	0.0102185	0.012942	0.0139476	0.0105166	0.0124263	0.0123629	0.0130406	0.0146119	0.0104751	0.0191003	0.0192009	0.0196595	0.0157014	0.0133772	0.0133395	0.014293	0.0127491	0.0150777
PI 16:1;0-20:1;0	PI	GPL	MEM	36	2	0	16:1	20:1	NA	NA	0.002821	0.00266764	0.00254301	0.00249085	0.00262359	NA	NA	0.00380804	0.00455428	0.00382005	NA	0.00277363	NA	0.00272583	0.00259378	0.00299978	0.00325006	0.00337598	0.00303362	0.0029746	NA	0.00334221	0.00371346	0.00422393	0.00328255	0.00453238	0.00345771	0.00318362	NA	NA	0.00235297	NA	0.00318319	0.00316156
PI 16:1;0-22:0;0	PI	GPL	MEM	38	1	0	16:1	22:0	0.00185329	0.00298451	0.00232139	0.00238236	0.0025428	0.00282663	0.00240548	0.00307304	0.00246255	0.0057184	0.00582715	0.00608654	0.0058602	0.00530585	0.00530911	0.00614361	0.00584303	0.00493261	0.00296096	0.00290819	0.00252374	0.00240958	0.00260312	0.00245336	0.00314974	0.00245849	0.00279579	0.00560453	0.00617965	0.00612805	0.00478636	0.00509284	0.00537406	0.00489399	0.00416643	0.00498078
PI 16:1;0-24:0;0	PI	GPL	MEM	40	1	0	16:1	24:0	0.00295096	0.00322296	0.00292063	0.00327321	0.00334999	NA	0.00288981	0.00319388	0.00341894	0.00653862	0.00548502	0.0064514	0.00643832	0.00709455	0.00778513	0.00713513	0.00758927	0.00761398	0.00352919	0.0035076	0.00392073	0.00362851	0.00430184	0.00279198	0.00321838	0.00405911	0.00256214	0.00598467	0.00598912	0.00583225	NA	0.00649679	0.00639685	0.00549406	0.00626402	0.00775553
PI 16:1;0-26:0;0	PI	GPL	MEM	42	1	0	16:1	26:0	0.0092151	0.00999101	0.00958915	0.00921495	0.0115712	0.0106465	0.00770282	0.00997002	0.00804993	0.0062194	0.00801393	0.00830019	0.0132476	0.0119552	0.0135203	0.0117062	0.0126209	0.0121844	0.0103818	0.00968488	0.0109049	0.010602	0.0100302	0.0101837	0.00519982	0.00817822	0.00687612	0.00669344	0.00541148	0.00682887	0.0127168	0.0121755	0.0126832	0.0126495	0.00984082	0.012085
PI 16:2;0-18:0;0	PI	GPL	MEM	34	2	0	16:2	18:0	NA	NA	NA	NA	0.00124859	NA	NA	NA	0.00172696	0.00338715	0.00367564	0.00428004	0.00288336	0.00240487	NA	0.00287362	0.002789	0.00216435	NA	NA	NA	NA	NA	NA	NA	NA	NA	0.00339803	NA	0.00355641	NA	NA	NA	0.00256781	NA	0.00242626
PI 16:2;0-18:1;0	PI	GPL	MEM	34	3	0	16:2	18:1	NA	NA	NA	NA	NA	NA	NA	NA	NA	0.00168186	NA	NA	NA	NA	NA	NA	NA	NA	NA	NA	NA	NA	NA	NA	NA	NA	NA	NA	NA	NA	NA	NA	NA	NA	NA	NA
PI 17:0;0-18:1;0	PI	GPL	MEM	35	1	0	17:0	18:1	0.00272427	0.00357267	0.0031585	0.00443014	0.00632754	0.00572262	0.00302904	0.00365293	0.00218999	0.00441832	0.00497705	0.00428932	0.00287792	0.00440803	0.00283241	0.00304883	0.00288807	0.0029354	0.00306499	0.00311117	0.00330932	0.00555871	0.00440173	0.00494195	0.00182883	0.00331309	0.0024583	0.00517095	0.00472861	0.00428686	0.00363172	0.00388135	0.00255154	0.00249137	0.00251975	0.00254802
PI 17:1;0-17:1;0	PI	GPL	MEM	34	2	0	17:1	17:1	NA	0.000449782	NA	NA	NA	NA	0.000223229	NA	NA	NA	NA	NA	NA	NA	NA	NA	NA	NA	NA	NA	0.00024768	NA	0.000256926	NA	NA	0.000257858	NA	NA	NA	NA	NA	NA	NA	NA	NA	NA
PI 17:1;0-18:0;0	PI	GPL	MEM	35	1	0	17:1	18:0	0.00434411	0.00530496	0.00402473	0.00540959	0.00559071	0.00625537	0.00331949	0.00480544	0.00466362	0.00546766	0.00533157	0.00534707	0.00488711	0.00536714	0.00547701	0.00487226	0.00447942	0.00428029	0.00540286	0.0039546	0.00527473	0.00632864	0.0060802	0.00578498	0.00448325	0.00426314	0.00346019	0.00604021	0.00740627	0.0068186	0.00681134	0.00581083	0.00425668	0.0035703	0.00449405	0.00423115
PI 18:0;0-18:0;0	PI	GPL	MEM	36	0	0	18:0	18:0	NA	NA	NA	NA	NA	NA	NA	NA	NA	NA	NA	NA	0.00267044	0.0035922	0.00230519	NA	0.00303857	0.00314073	NA	NA	NA	NA	NA	NA	NA	NA	NA	NA	NA	NA	NA	NA	NA	0.00299847	NA	NA
PI 18:0;0-18:1;0	PI	GPL	MEM	36	1	0	18:0	18:1	1.23155	1.35623	1.22206	1.15597	1.28634	1.25974	1.03061	1.08255	1.00443	0.962171	0.915208	0.921965	0.616241	0.628571	0.661984	0.592281	0.616756	0.619558	1.36336	1.39627	1.38585	1.37638	1.48577	1.3569	1.02457	1.16678	1.02977	1.03552	0.979472	0.966566	0.729539	0.722556	0.650966	0.622158	0.833655	0.664138
PI 18:0;0-18:2;0	PI	GPL	MEM	36	2	0	18:0	18:2	NA	NA	NA	NA	NA	NA	0.000685989	NA	NA	0.00576886	0.00563048	0.00646368	0.00369366	0.0034289	0.00442573	0.00247009	0.00325191	0.00278363	0.00143165	NA	0.00441754	0.00271152	NA	NA	NA	0.0014242	0.00110146	0.00527712	0.00429318	0.00465277	0.00456607	0.00372481	0.00294087	0.00413148	0.00237761	0.00315206
PI 18:0;0-18:3;0	PI	GPL	MEM	36	3	0	18:0	18:3	NA	NA	NA	NA	NA	NA	NA	NA	NA	NA	NA	NA	NA	NA	NA	NA	NA	NA	NA	NA	NA	NA	NA	NA	NA	NA	NA	NA	NA	0.00452196	NA	NA	NA	NA	NA	NA
PI 18:0;0-20:0;0	PI	GPL	MEM	38	0	0	18:0	20:0	NA	NA	NA	NA	NA	NA	NA	NA	NA	0.00107708	0.000815945	0.000971176	NA	NA	NA	NA	0.00106272	NA	NA	NA	NA	NA	NA	NA	NA	NA	NA	0.000714935	NA	NA	NA	NA	NA	NA	NA	NA
PI 18:0;0-20:1;0	PI	GPL	MEM	38	1	0	18:0	20:1	0.000639226	NA	0.000673454	NA	NA	NA	0.000551935	NA	NA	0.000967251	NA	NA	NA	NA	NA	NA	NA	NA	NA	0.000626031	0.000686725	0.000761339	NA	NA	NA	0.000490681	0.000572278	0.000999862	NA	NA	NA	NA	NA	0.00100856	NA	0.000934977
PI 18:1;0-18:1;0	PI	GPL	MEM	36	2	0	18:1	18:1	0.0312058	0.0310063	0.0250158	0.0219727	0.0246807	0.0261657	0.0194406	0.0240919	0.0232759	0.0172066	0.01977	0.0152491	0.0117555	0.0107502	0.0129017	0.00915654	0.00900886	0.0102972	0.0302655	0.0336208	0.0300141	0.0285302	0.0347913	0.0301822	0.0241224	0.0273887	0.0226309	0.0201939	0.0181228	0.0157927	0.0117362	0.0119343	0.00877598	0.0114441	0.0166265	0.0107158
PI 18:1;0-18:2;0	PI	GPL	MEM	36	3	0	18:1	18:2	NA	NA	NA	NA	NA	NA	NA	NA	NA	NA	NA	NA	NA	NA	NA	NA	NA	NA	NA	NA	NA	NA	NA	NA	NA	NA	NA	NA	NA	0.00244481	NA	NA	NA	NA	NA	NA
PI 18:1;0-20:0;0	PI	GPL	MEM	38	1	0	18:1	20:0	0.00284764	0.00314085	0.00298239	0.0026489	0.00261825	0.00378921	0.00244387	0.0034061	0.0025598	0.00653783	0.00639629	0.00639095	0.00582608	0.00452364	0.00520577	0.00563497	0.00564665	0.00513187	0.00408322	0.00356339	0.00287974	0.00299081	0.00300592	0.003222	0.00301397	0.00227342	0.00246956	0.00663428	0.00641859	0.00737165	0.00458002	0.00537897	0.00538236	0.00526497	0.00442207	0.00470047
PI 18:1;0-22:0;0	PI	GPL	MEM	40	1	0	18:1	22:0	0.0012689	0.00147109	0.00149972	0.00151987	0.00149724	NA	0.00154235	0.00161017	0.00166365	0.00295923	0.00267057	0.00260808	0.00244163	0.00274428	0.00248194	0.00238808	0.00313458	0.00263995	0.00171387	0.00171347	0.00162865	0.00167421	0.00194511	0.00135724	0.00151302	0.00231649	0.00149649	0.00294907	0.00280332	0.00279943	NA	0.00265469	0.00156646	0.00193109	0.00243652	0.00257251
PI 18:1;0-24:0;0	PI	GPL	MEM	42	1	0	18:1	24:0	0.00272426	0.0024509	0.00294747	0.00241686	0.00264853	0.00272817	0.00253344	0.00333283	0.00234624	0.00290497	0.00337746	0.00340562	0.00370204	0.00366501	0.00353963	0.00361594	0.00379134	0.0037566	0.00287764	0.00296152	0.00311587	0.00300999	0.00299881	0.00272886	0.00205257	0.0036425	0.00275736	0.00283328	0.00284661	0.00273741	0.00380997	0.00401265	0.00354584	0.00435897	0.00389048	0.00407901
PI 18:1;0-26:0;0	PI	GPL	MEM	44	1	0	18:1	26:0	0.006295	0.0068361	0.00647659	0.00631147	0.0087372	0.00822823	0.00493991	0.00641491	0.00491566	NA	NA	NA	NA	0.00549764	NA	NA	NA	NA	0.00626198	0.00448559	0.00690688	0.00525352	0.00728992	0.00481684	NA	NA	0.00439138	NA	NA	NA	0.00675797	NA	NA	NA	0.00521955	NA
PS 10:0;0-14:0;0	PS	GPL	MEM	24	0	0	10:0	14:0	NA	NA	NA	NA	NA	NA	NA	NA	NA	NA	NA	NA	0.0101827	0.0098529	0.00801042	0.0138054	0.0143588	0.0127635	NA	NA	NA	NA	NA	NA	NA	NA	NA	NA	NA	NA	NA	NA	0.0109911	0.0131269	NA	0.0156429
PS 10:0;0-16:0;0	PS	GPL	MEM	26	0	0	10:0	16:0	0.0291404	0.0301985	0.029628	0.0222028	0.0243411	0.0264293	NA	0.0462134	0.0454044	0.126753	0.126857	0.125407	0.180422	0.190471	0.17175	0.21085	0.199628	0.172271	0.0398977	NA	0.0431669	0.0377969	0.0330522	0.0353178	0.04329	0.0494964	0.0426757	0.109717	0.0928044	0.0777553	0.150533	NA	0.148642	0.172441	0.0855519	0.166598
PS 10:0;0-16:1;0	PS	GPL	MEM	26	1	0	10:0	16:1	NA	NA	0.00465537	NA	NA	0.00434406	NA	0.0115218	0.0101486	0.00959856	0.00501501	0.00917143	0.0534268	0.0755964	0.0635413	0.0849233	0.10455	0.0853873	NA	NA	NA	NA	NA	NA	0.0108647	0.0126273	0.0109299	0.00866917	0.00799399	NA	0.051602	NA	0.0321655	0.0597324	0.0363431	0.0745616
PS 10:0;0-17:0;0	PS	GPL	MEM	27	0	0	10:0	17:0	NA	NA	NA	NA	NA	NA	NA	NA	NA	NA	NA	NA	NA	NA	NA	NA	NA	NA	NA	NA	NA	NA	NA	NA	0.00564387	NA	NA	NA	NA	NA	NA	NA	NA	NA	NA	NA
PS 10:0;0-18:0;0	PS	GPL	MEM	28	0	0	10:0	18:0	NA	NA	NA	NA	NA	NA	0.00121202	NA	NA	0.00496916	0.00410428	0.00405789	0.00345411	0.00309283	NA	0.00393298	NA	0.00271614	NA	NA	NA	NA	NA	0.00202626	NA	NA	0.00180481	NA	NA	0.00359572	NA	NA	0.00362105	NA	0.00222597	0.0028568
PS 10:0;0-18:1;0	PS	GPL	MEM	28	1	0	10:0	18:1	0.00224271	NA	NA	0.00230434	NA	0.00211128	0.00456564	NA	NA	0.00368431	NA	0.00326987	0.00238145	0.00375329	0.00251203	0.00478576	0.00492818	0.00406702	NA	NA	0.00210911	0.00242857	0.00162845	0.00271798	0.00409618	NA	0.00419049	NA	NA	NA	NA	NA	0.00329848	0.00507863	0.00326144	0.00469853
PS 10:1;0-16:0;0	PS	GPL	MEM	26	1	0	10:1	16:0	NA	NA	NA	NA	NA	NA	NA	NA	NA	NA	0.00882797	NA	0.0161025	NA	NA	0.0189825	NA	NA	NA	NA	NA	NA	NA	NA	NA	NA	NA	NA	NA	NA	NA	NA	0.0149341	0.0191884	NA	NA
PS 11:1;0-17:0;0	PS	GPL	MEM	28	1	0	11:1	17:0	NA	NA	NA	NA	NA	NA	NA	NA	NA	0.000877513	NA	NA	NA	NA	NA	NA	NA	NA	NA	NA	NA	NA	NA	NA	NA	NA	NA	NA	NA	0.000585876	NA	NA	NA	NA	NA	NA
PS 12:0;0-12:0;0	PS	GPL	MEM	24	0	0	12:0	12:0	NA	NA	NA	NA	NA	NA	NA	NA	NA	NA	NA	NA	0.00189292	0.00154555	0.00140644	0.00214341	0.00195119	0.00157941	NA	NA	NA	NA	NA	NA	NA	NA	NA	NA	NA	NA	0.0115105	0.0106605	0.0014123	0.00112976	NA	0.00235559
PS 12:0;0-14:0;0	PS	GPL	MEM	26	0	0	12:0	14:0	0.001677	NA	0.00130089	0.00094269	0.00102009	NA	NA	0.00230874	0.0025584	0.0141108	0.0147027	0.0127987	0.0104415	0.0103628	0.0105367	0.0139244	0.0138762	0.0130827	0.00163724	0.0473071	0.00199222	0.00129909	0.00121606	0.00126864	0.0023692	0.00321426	0.00288826	0.012483	0.0122662	0.0111342	0.00988293	NA	0.00955341	0.0131162	0.00772439	0.0128175
PS 12:0;0-14:1;0	PS	GPL	MEM	26	1	0	12:0	14:1	NA	NA	NA	NA	NA	NA	NA	NA	NA	0.00200255	0.00116028	0.00205202	0.00247511	0.00284372	NA	0.00266543	0.00322397	0.00354329	NA	NA	NA	NA	NA	NA	NA	NA	NA	0.00188614	0.00176962	NA	0.00255543	NA	0.00209692	0.00293189	0.00221783	0.00356912
PS 12:0;0-16:0;0	PS	GPL	MEM	28	0	0	12:0	16:0	0.0359273	0.0362677	0.0381957	0.0265006	0.0282894	0.0295203	0.0520677	0.0510239	0.0549581	0.26719	0.282916	0.263988	0.151486	0.158323	0.144668	0.167007	0.169348	0.150045	0.0459304	0.048031	0.0417337	0.0376607	0.0346075	0.036239	0.0466583	0.050497	0.046368	0.231249	0.218005	0.179084	0.127867	0.125755	0.122772	0.160374	0.076179	0.14806
PS 12:0;0-16:1;0	PS	GPL	MEM	28	1	0	12:0	16:1	0.0137672	0.0140261	0.0151528	0.0107599	0.0135035	0.00936036	0.0318181	0.0352351	0.0340178	0.0742946	0.0755396	0.0756835	0.218636	0.228836	0.205477	0.327579	0.327198	0.276769	0.0175341	0.0172794	0.0149801	0.0142834	0.0148261	0.0121612	0.0260259	0.034308	0.0309667	0.0631088	0.0638742	0.0412408	0.165802	0.159289	0.157558	0.281039	0.109851	0.253651
PS 12:0;0-18:0;0	PS	GPL	MEM	30	0	0	12:0	18:0	NA	NA	NA	NA	NA	NA	NA	NA	NA	0.001731	0.00221828	0.00205621	NA	NA	NA	0.000519283	NA	NA	NA	NA	NA	NA	NA	NA	0.00072428	0.000642167	NA	0.0014144	0.00144167	NA	NA	NA	NA	0.000627231	NA	0.000708673
PS 12:0;0-18:1;0	PS	GPL	MEM	30	1	0	12:0	18:1	0.00207317	0.00221965	0.00219282	0.00199661	0.00193663	0.0017669	0.00317291	0.00310534	0.00293651	0.00660406	0.00612242	0.00528438	0.00570624	0.00508131	0.00499457	0.00642035	0.00634427	0.00685982	0.00191545	0.00241761	0.00226505	0.00227331	0.00142742	0.00268	0.00328339	NA	0.00317612	0.00558292	0.00323412	0.00452844	0.0049718	0.005127	0.00453894	0.00745944	0.0052449	0.00652953
PS 12:1;0-14:0;0	PS	GPL	MEM	26	1	0	12:1	14:0	NA	NA	NA	NA	NA	NA	NA	NA	NA	NA	NA	0.00137441	NA	NA	NA	NA	NA	NA	NA	NA	NA	NA	NA	NA	NA	NA	NA	NA	NA	NA	NA	NA	NA	NA	NA	NA
PS 12:1;0-16:0;0	PS	GPL	MEM	28	1	0	12:1	16:0	NA	NA	NA	NA	NA	NA	NA	NA	NA	0.0240136	0.0255337	0.0213647	0.016389	0.0178053	0.0156073	0.0201765	0.0195329	0.0167686	NA	NA	NA	NA	NA	NA	NA	NA	NA	0.022927	NA	0.0192063	0.0169215	0.0178892	0.016318	0.0218677	0.0111773	0.0207164
PS 12:1;0-18:0;0	PS	GPL	MEM	30	1	0	12:1	18:0	NA	NA	NA	NA	NA	NA	NA	NA	NA	0.00123671	NA	0.0010692	NA	NA	NA	NA	NA	NA	NA	NA	NA	NA	NA	NA	NA	NA	NA	0.00139782	NA	NA	NA	NA	NA	NA	NA	NA
PS 12:1;0-18:1;0	PS	GPL	MEM	30	2	0	12:1	18:1	NA	NA	NA	NA	NA	NA	NA	NA	NA	NA	NA	NA	NA	0.00209052	NA	NA	0.00212093	NA	NA	NA	NA	NA	NA	NA	NA	NA	NA	NA	NA	NA	NA	NA	NA	NA	NA	NA
PS 14:0;0-14:0;0	PS	GPL	MEM	28	0	0	14:0	14:0	NA	0.00040552	0.000371285	0.000282837	0.000330324	0.000363635	0.000863498	0.000461228	0.000798663	0.00420916	0.0046482	0.00449936	0.00159749	0.00143479	0.00132017	0.00242518	0.00213592	0.00188302	0.000454438	0.000528284	0.000995817	0.000494275	0.00023314	0.000331559	0.000744721	0.00139321	0.00112025	0.00324535	0.00330707	0.00296519	NA	0.000805035	0.000905368	0.00238177	0.00127953	0.00225451
PS 14:0;0-14:1;0	PS	GPL	MEM	28	1	0	14:0	14:1	NA	NA	NA	NA	NA	0.000944111	NA	NA	0.00224431	0.00328906	0.00328133	0.00324523	0.0041825	0.00459375	0.00355287	0.00562389	0.00559205	0.00506309	NA	NA	0.00164485	NA	NA	NA	NA	NA	NA	0.00354539	0.00365482	0.00162071	NA	NA	0.00461198	0.00566901	0.00475468	0.00553291
PS 14:0;0-16:0;0	PS	GPL	MEM	30	0	0	14:0	16:0	NA	NA	NA	NA	NA	NA	0.0115962	0.00705362	0.00870559	0.0315189	0.0360087	0.0341229	NA	NA	NA	0.00999656	NA	NA	NA	NA	NA	NA	NA	NA	0.00920033	0.0122633	0.0120586	0.0238484	0.0282293	0.0219432	NA	NA	NA	0.0109457	NA	0.00990899
PS 14:0;0-16:1;0	PS	GPL	MEM	30	1	0	14:0	16:1	0.0377506	0.0331152	0.03635	0.0236298	0.0255241	0.0261398	0.0415118	0.0426257	0.0404393	0.0641922	0.0587693	0.0611641	0.11174	0.110549	0.115789	0.133838	0.137276	0.12848	0.0418899	0.0459769	0.0443024	0.0391441	0.0369284	0.0379575	0.0474158	0.0546752	0.0440007	0.0599065	0.045307	0.0439408	0.104744	0.0948733	0.109377	0.135373	0.102023	0.128915
PS 14:0;0-17:1;0	PS	GPL	MEM	31	1	0	14:0	17:1	0.00221455	NA	0.00271786	0.00239041	0.00200869	0.00195635	0.00269251	0.00294499	NA	NA	NA	NA	NA	0.00108762	0.000977621	NA	0.00146946	NA	NA	0.00337971	0.0029957	0.00319805	0.0026391	0.00260235	0.00314313	0.00311009	0.00326873	NA	NA	NA	0.00114399	NA	NA	0.00263779	NA	0.00199205
PS 14:0;0-18:1;0	PS	GPL	MEM	32	1	0	14:0	18:1	0.133984	0.120452	0.131464	0.106756	0.104422	0.113109	0.142887	0.13215	0.138349	0.0954962	0.0900181	0.0928387	0.124978	0.115955	0.119907	0.133257	0.127357	0.129445	0.147131	0.149479	0.155114	0.147513	0.129713	0.13357	0.141597	0.15961	0.136586	0.100923	0.0683339	0.0720442	0.109539	0.110426	0.117472	0.124416	0.187168	0.129021
PS 14:0;0-21:2;0	PS	GPL	MEM	35	2	0	14:0	21:2	0.000975142	NA	NA	NA	NA	NA	NA	NA	NA	NA	NA	NA	NA	NA	NA	NA	NA	NA	NA	NA	NA	NA	NA	NA	NA	NA	NA	NA	NA	NA	NA	NA	NA	NA	NA	NA
PS 14:1;0-16:0;0	PS	GPL	MEM	30	1	0	14:1	16:0	0.00988518	0.0101467	0.0103605	0.00724096	0.00790136	0.00735386	0.0113899	0.0113013	0.0119383	0.0287589	0.030007	0.0274708	0.0294248	0.0295863	0.0293785	0.031216	0.0331521	0.0305927	0.0123162	0.0121262	0.0116299	0.0108635	0.00914357	0.0101905	0.0115982	0.0131569	0.0111447	0.0280459	0.0211815	0.0194217	0.0274627	0.0256591	0.0274381	0.0321187	0.0228682	0.0291853
PS 14:1;0-16:1;0	PS	GPL	MEM	30	2	0	14:1	16:1	NA	NA	NA	NA	NA	NA	NA	NA	NA	NA	NA	NA	0.00960164	0.00913711	0.00885452	0.0141299	0.0106417	0.0144474	NA	NA	NA	NA	NA	NA	NA	NA	NA	NA	NA	NA	NA	NA	0.0081738	0.0124119	0.00807739	0.0142257
PS 14:1;0-18:1;0	PS	GPL	MEM	32	2	0	14:1	18:1	0.0108218	0.0101249	0.00994844	0.00934184	0.00946297	0.00809543	0.0107168	0.00994947	0.0104366	0.0183891	0.0162628	0.0184346	0.0213114	0.0225737	0.0178385	0.02872	0.0267762	0.0243302	NA	0.00979726	0.010623	0.0133416	0.00944212	0.0110682	0.00948281	0.0123363	0.00959134	0.0191317	0.0111859	0.0125249	0.0216505	0.0226922	0.0222966	0.0286761	0.0301079	0.0283044
PS 14:1;0-19:0;0	PS	GPL	MEM	33	1	0	14:1	19:0	0.000451118	NA	NA	NA	NA	NA	NA	NA	NA	NA	NA	NA	NA	NA	NA	NA	NA	NA	NA	NA	NA	NA	NA	NA	NA	NA	NA	NA	NA	NA	NA	NA	NA	NA	NA	NA
PS 15:0;0-15:0;0	PS	GPL	MEM	30	0	0	15:0	15:0	NA	NA	NA	NA	NA	NA	NA	NA	NA	0.000242234	NA	NA	NA	NA	NA	0.000159459	NA	NA	NA	NA	NA	NA	NA	NA	NA	NA	NA	NA	NA	NA	NA	NA	NA	NA	NA	NA
PS 15:0;0-16:1;0	PS	GPL	MEM	31	1	0	15:0	16:1	0.013196	0.0120709	0.0127087	0.0113348	0.0109353	0.0117945	0.0126046	0.0137672	0.0142194	0.0234329	0.0216262	0.0207804	0.0234722	0.0237144	0.0238462	0.0243595	0.0247353	0.0236757	0.014434	0.013367	0.0137626	0.0156988	0.0124489	0.014915	0.0150442	0.017247	0.0151118	0.0232332	0.0153242	0.018474	0.0208449	0.0205215	0.0203792	0.0266471	0.0192718	0.0235616
PS 15:0;0-18:0;0	PS	GPL	MEM	33	0	0	15:0	18:0	NA	NA	NA	NA	NA	NA	NA	NA	NA	NA	NA	0.00125909	NA	NA	NA	NA	NA	NA	NA	NA	NA	NA	NA	NA	NA	NA	NA	NA	NA	NA	NA	NA	NA	NA	NA	NA
PS 15:0;0-18:1;0	PS	GPL	MEM	33	1	0	15:0	18:1	0.0144111	0.0127038	0.0153616	0.0117291	0.0149416	0.0144806	0.0155725	0.0153329	0.0151086	0.00976301	0.00942144	0.00905797	0.00995691	0.0107521	0.0103418	0.010138	0.0114483	0.00982004	0.0147575	0.0153752	0.015014	0.0162266	0.0150635	0.0167178	0.0155213	0.0273027	0.0155899	0.00919585	0.00787022	0.00858252	0.00945577	0.0109428	0.00901782	0.010358	0.0126574	0.0110293
PS 15:1;0-15:1;0	PS	GPL	MEM	30	2	0	15:1	15:1	NA	NA	NA	NA	NA	NA	NA	NA	NA	NA	NA	NA	NA	6.02667e-05	NA	8.7453e-05	NA	NA	NA	NA	NA	NA	NA	NA	NA	NA	NA	NA	NA	NA	NA	NA	NA	9.09823e-05	NA	NA
PS 15:1;0-16:0;0	PS	GPL	MEM	31	1	0	15:1	16:0	0.0122586	NA	0.0117636	NA	0.0101572	NA	0.0110235	0.0103106	NA	0.0236377	0.0236181	0.0234964	0.0156563	0.0173956	0.0145355	0.019857	0.0167356	0.0178547	0.012619	NA	NA	0.0139216	0.0104121	0.0130301	NA	0.0111827	0.011838	0.0249376	NA	0.0175828	0.016128	0.0191618	0.0162776	0.0226024	0.0160229	0.0198916
PS 16:0;0-16:1;0	PS	GPL	MEM	32	1	0	16:0	16:1	1.30839	1.24109	1.30867	1.03515	1.15253	1.09895	1.16521	1.20878	1.17325	1.68614	1.60071	1.56804	1.93469	1.89135	1.89625	1.90714	1.90131	1.78526	1.41276	1.43247	1.48871	1.36402	1.27009	1.29992	1.11861	1.24451	1.13774	1.5853	1.06957	1.0894	1.66924	1.67279	1.76039	1.79157	1.54648	1.73877
PS 16:0;0-17:0;0	PS	GPL	MEM	33	0	0	16:0	17:0	NA	NA	NA	NA	NA	NA	NA	NA	NA	NA	NA	0.00952543	NA	NA	NA	NA	NA	NA	NA	NA	NA	NA	NA	NA	NA	NA	NA	NA	NA	NA	NA	NA	NA	NA	NA	NA
PS 16:0;0-17:1;0	PS	GPL	MEM	33	1	0	16:0	17:1	0.0336367	0.0314724	0.0339465	0.0281406	0.0330623	0.0305087	0.0410789	0.0356659	0.0355487	0.00977726	0.00899542	0.009328	0.00752659	0.00751698	0.00752072	0.00683958	0.0080542	0.00705762	0.0393453	0.0408699	0.0403992	0.0381645	0.0368353	0.0413504	0.0366702	0.0628719	0.0444128	0.00882928	0.008671	0.00915538	0.00634013	0.00871988	0.0070944	0.00853737	0.00723325	0.00803271
PS 16:0;0-18:1;0	PS	GPL	MEM	34	1	0	16:0	18:1	2.35393	2.26324	2.41352	2.13524	2.34261	2.27756	2.20748	2.1353	2.11208	1.4448	1.3461	1.3395	1.3235	1.25356	1.27092	1.25328	1.24631	1.21489	2.41616	2.36055	2.55581	2.55885	2.43312	2.61008	1.90569	2.25945	2.05969	1.36892	0.95054	1.05372	1.19268	1.23844	1.21714	1.11468	2.03543	1.16892
PS 16:0;0-18:2;0	PS	GPL	MEM	34	2	0	16:0	18:2	NA	NA	NA	NA	NA	NA	NA	NA	NA	0.0129478	0.0125126	0.0124072	0.0144996	NA	0.0148537	0.0156382	0.0149758	0.0138688	NA	NA	NA	NA	NA	NA	NA	NA	NA	0.0146192	0.00999316	0.0126315	0.0149011	0.0153548	0.0153608	0.0166965	0.0159273	0.0162169
PS 16:1;0-16:1;0	PS	GPL	MEM	32	2	0	16:1	16:1	0.298638	0.278593	0.283354	0.261634	0.272425	0.270111	0.490235	0.522111	0.497157	0.247257	0.211725	0.226016	1.18283	1.15751	1.15228	1.57791	1.51561	1.40446	0.278462	0.28987	0.316317	0.283681	0.276038	0.264215	0.462444	0.529713	0.494127	0.224097	0.125732	0.131247	0.878238	0.867262	0.938959	1.3327	0.892362	1.20741
PS 16:1;0-17:0;0	PS	GPL	MEM	33	1	0	16:1	17:0	0.0153837	0.0141507	0.0151033	0.0132613	0.0147009	0.0140242	0.0181825	0.0170978	0.0168714	0.00512469	0.00499115	0.00446209	0.00420945	0.00434335	0.00423955	0.00434123	0.00392313	0.00409197	0.0185736	0.0180732	0.0195525	0.0177487	0.0172597	0.0194198	0.0184322	NA	0.0201696	0.00472159	NA	NA	0.00409229	0.00509162	0.00406035	0.00448609	0.00576163	0.00492967
PS 16:1;0-17:1;0	PS	GPL	MEM	33	2	0	16:1	17:1	NA	NA	NA	0.0167745	NA	0.0200884	0.0221174	0.021428	0.0213155	NA	NA	NA	NA	NA	NA	NA	NA	NA	NA	NA	NA	0.023607	NA	0.0232442	0.0217003	0.0254362	NA	NA	NA	NA	NA	NA	NA	NA	NA	NA
PS 16:1;0-18:0;0	PS	GPL	MEM	34	1	0	16:1	18:0	NA	NA	NA	0.0623856	NA	NA	NA	NA	NA	0.0400204	0.0369215	0.0346302	NA	NA	NA	NA	NA	NA	NA	NA	NA	NA	NA	NA	NA	NA	NA	0.0389028	0.027733	0.0291107	NA	NA	NA	NA	NA	NA
PS 16:1;0-18:1;0	PS	GPL	MEM	34	2	0	16:1	18:1	0.978916	0.894277	0.970716	1.0404	1.03849	1.0046	1.62783	1.59502	1.56487	0.381696	0.335784	0.359003	1.2318	1.19709	1.17505	1.53442	1.48781	1.43317	0.84689	0.873095	1.01196	0.983756	0.923424	0.996209	1.3972	1.65223	1.5733	0.348233	0.212509	0.233958	0.975471	1.05968	1.10114	1.36448	1.66697	1.34514
PS 17:0;0-18:0;0	PS	GPL	MEM	35	0	0	17:0	18:0	NA	NA	NA	NA	NA	NA	NA	NA	NA	0.0225365	0.0208723	0.0243792	0.00951463	0.0103371	NA	0.011852	0.0127997	NA	NA	NA	NA	NA	NA	NA	NA	NA	NA	NA	NA	NA	NA	0.0134992	NA	NA	NA	0.0151628
PS 17:0;0-18:1;0	PS	GPL	MEM	35	1	0	17:0	18:1	0.0539726	0.0498586	0.0551282	0.0525148	0.0517401	0.0505656	0.072442	0.06177	0.062843	0.0126598	0.0125592	0.0137563	NA	NA	NA	NA	NA	NA	0.0673002	0.0695364	0.0713799	0.0642775	0.0653805	0.0668093	0.0617085	0.0837668	NA	NA	NA	0.00961666	NA	NA	NA	NA	0.0109659	NA
PS 17:1;0-17:1;0	PS	GPL	MEM	34	2	0	17:1	17:1	0.000421965	0.000399892	0.000465487	NA	0.000597961	NA	NA	NA	NA	NA	NA	0.000496072	0.000441017	NA	NA	NA	NA	NA	0.000570944	0.000541335	0.00060901	0.000437773	0.000645394	0.000539952	NA	NA	NA	NA	NA	NA	NA	NA	0.000778313	NA	0.000650977	NA
PS 17:1;0-18:1;0	PS	GPL	MEM	35	2	0	17:1	18:1	0.0240387	NA	0.0260755	0.0217361	0.0222086	0.0221882	0.024753	0.0220394	NA	NA	NA	NA	NA	NA	NA	NA	NA	NA	0.0294926	0.0299124	0.0305372	0.0270294	0.0283933	0.0273091	0.0251394	0.0321013	0.027819	NA	NA	NA	NA	NA	NA	NA	NA	NA
PS 18:0;0-18:0;0	PS	GPL	MEM	36	0	0	18:0	18:0	NA	NA	NA	NA	NA	NA	NA	NA	NA	0.0102248	NA	0.0129856	NA	NA	NA	NA	NA	NA	NA	NA	NA	NA	NA	NA	NA	NA	NA	NA	NA	NA	NA	NA	NA	NA	NA	NA
PS 18:0;0-18:1;0	PS	GPL	MEM	36	1	0	18:0	18:1	0.0209806	0.02021	0.0216345	0.018336	0.020495	0.0204955	0.0210013	0.0188719	0.0163542	NA	NA	0.0115707	NA	NA	NA	NA	NA	NA	0.0193068	0.02062	0.0203387	0.0210655	0.021252	0.0220836	0.0162523	0.0227935	0.0186333	NA	NA	NA	NA	NA	NA	NA	0.0121377	NA
PS 18:0;0-18:2;0	PS	GPL	MEM	36	2	0	18:0	18:2	NA	NA	NA	NA	NA	NA	NA	NA	NA	NA	NA	NA	NA	NA	NA	NA	NA	NA	NA	NA	NA	0.000910312	NA	NA	NA	NA	NA	NA	NA	NA	NA	NA	NA	NA	NA	NA
PS 18:1;0-18:1;0	PS	GPL	MEM	36	2	0	18:1	18:1	0.0109895	0.0108749	0.0113362	0.011596	0.0123102	0.0122248	0.016658	0.0135164	0.0158463	NA	NA	NA	NA	NA	NA	NA	NA	NA	0.0102774	0.0101656	0.0122702	0.00854904	0.0115383	0.0106147	0.0125387	0.0175588	0.0138094	NA	NA	NA	NA	NA	NA	NA	NA	NA
TAG 34:0;0	TAG	GL	STO	34	0	0			NA	NA	NA	NA	NA	NA	0.00937882	NA	NA	NA	NA	NA	NA	NA	NA	NA	NA	NA	NA	NA	NA	NA	NA	NA	NA	NA	NA	NA	NA	NA	NA	NA	NA	NA	NA	NA
TAG 36:0;0	TAG	GL	STO	36	0	0			NA	NA	NA	NA	NA	0.0102852	0.0170002	0.0108113	NA	NA	NA	NA	NA	NA	NA	NA	NA	NA	0.00983715	NA	NA	0.00878365	NA	NA	NA	NA	0.00881873	0.00562079	0.010356	NA	0.00954021	0.0108039	NA	0.011189	NA	NA
TAG 38:0;0	TAG	GL	STO	38	0	0			NA	NA	NA	0.0159579	0.0127666	0.0142055	0.0178815	0.0115839	0.0152546	0.00881185	0.00745236	NA	NA	NA	NA	0.0103015	NA	NA	NA	NA	0.0114084	0.013989	0.0140943	0.0126919	0.00973458	0.0133775	NA	0.0059895	NA	0.00890034	0.0112468	0.0149469	0.0131449	0.00999311	NA	NA
TAG 40:0;0	TAG	GL	STO	40	0	0			0.0499203	0.0439487	0.0429936	0.0482188	0.0444979	0.0441807	0.0498237	0.0411745	0.0425895	0.0356046	0.0351426	0.0331867	0.0382949	0.0523549	0.0519739	0.0376524	0.0398567	0.0438533	0.0373427	0.0405339	0.0416047	0.0394944	0.0399696	0.0424245	0.0348534	0.034887	0.0377075	0.0327286	0.0382439	0.048978	0.0515662	0.0551503	0.0572585	0.0355779	0.0327801	0.0366669
TAG 40:1;0	TAG	GL	STO	40	1	0			0.0573438	0.0523384	0.0517212	0.0721046	0.0567956	0.0609221	0.0813434	0.0553183	0.0640476	NA	NA	NA	NA	NA	NA	NA	NA	NA	0.0465749	0.0469515	0.0538518	0.0551112	0.0516825	0.0584482	0.0535365	0.0540836	0.0572585	0.0063509	NA	0.00975711	0.0116775	NA	NA	NA	0.0138885	NA
TAG 42:0;0	TAG	GL	STO	42	0	0			0.206484	0.214481	0.205916	0.269302	0.25271	0.247304	0.238852	0.211916	0.213773	0.156855	0.154066	0.147873	0.193043	0.20567	0.219078	0.141378	0.151519	0.170956	0.161477	0.162334	0.192018	0.183674	0.182475	0.193374	0.151579	0.161648	0.181801	0.141198	0.152717	0.185446	0.210241	0.224636	0.214625	0.13463	0.130132	0.143642
TAG 42:1;0	TAG	GL	STO	42	1	0			0.398868	0.359698	0.402352	0.573266	0.458383	0.49646	0.572752	0.441302	0.501963	0.041991	0.0405137	0.0398029	NA	0.0600244	0.0697053	0.0514837	0.0497244	0.0570914	0.325163	0.330318	0.36649	0.382954	0.378829	0.418324	0.350258	0.385468	0.437485	0.0382153	0.0470293	0.0550205	0.066775	0.0750821	0.0723691	0.0443506	0.0903123	0.0460882
TAG 42:2;0	TAG	GL	STO	42	2	0			0.100939	0.0990235	0.0995525	0.116632	0.106326	0.110258	0.118613	0.103453	0.111214	NA	NA	NA	NA	NA	NA	NA	NA	NA	0.0949765	0.089393	0.0956104	0.0957903	0.0885704	0.0993463	0.087457	0.0911222	0.102526	NA	NA	NA	NA	NA	NA	NA	0.011523	NA
TAG 43:0;0	TAG	GL	STO	43	0	0			NA	NA	NA	NA	NA	NA	0.0112532	NA	NA	NA	NA	NA	NA	NA	NA	NA	NA	NA	NA	NA	NA	NA	NA	NA	NA	NA	NA	NA	NA	NA	NA	NA	NA	NA	NA	NA
TAG 43:1;0	TAG	GL	STO	43	1	0			NA	NA	NA	NA	NA	NA	0.0184876	NA	NA	NA	NA	NA	NA	NA	NA	NA	NA	NA	NA	NA	NA	NA	NA	NA	NA	NA	NA	NA	NA	NA	NA	NA	NA	NA	NA	NA
TAG 44:0;0	TAG	GL	STO	44	0	0			0.243016	0.248523	0.234734	0.26698	0.251423	0.264458	0.239523	0.213444	0.215915	0.166031	0.16233	0.162492	NA	0.193789	0.184656	0.131558	0.148074	0.153789	0.179634	0.174248	0.189565	0.186948	0.185857	0.186718	0.148952	0.151877	0.173108	0.150888	0.167242	0.204346	0.200107	0.217292	0.200188	0.126779	0.114847	0.133303
TAG 44:1;0	TAG	GL	STO	44	1	0			0.570841	0.507557	0.568371	0.793948	0.633274	0.675543	0.803696	0.627723	0.677814	0.0651356	0.0657324	0.0596977	NA	0.0818913	0.0965053	0.0599851	0.0637645	0.0848603	0.472618	0.466126	0.532869	0.521142	0.512405	0.560204	0.493998	0.529768	0.618257	0.0590781	0.072152	0.0838467	0.0928018	0.109334	0.0953449	0.0577736	0.10714	0.0640099
TAG 44:2;0	TAG	GL	STO	44	2	0			NA	NA	0.18334	NA	NA	0.202868	0.224887	NA	0.188177	NA	NA	NA	NA	NA	NA	NA	NA	NA	0.169855	NA	0.171025	NA	NA	0.173081	0.152027	0.161521	0.175163	NA	NA	NA	NA	NA	NA	NA	NA	NA
TAG 45:0;0	TAG	GL	STO	45	0	0			NA	NA	NA	NA	NA	NA	0.0240331	NA	NA	0.0107453	NA	NA	NA	NA	NA	NA	NA	0.0136146	NA	NA	NA	NA	NA	NA	NA	NA	NA	NA	NA	NA	NA	NA	NA	NA	NA	NA
TAG 45:1;0	TAG	GL	STO	45	1	0			NA	NA	NA	NA	NA	NA	0.033375	NA	NA	NA	NA	NA	NA	NA	NA	NA	NA	NA	NA	NA	NA	NA	NA	NA	NA	NA	NA	NA	NA	NA	NA	NA	NA	NA	NA	NA
TAG 46:0;0	TAG	GL	STO	46	0	0			0.117896	0.11601	0.115672	0.132204	0.121982	0.122535	0.136811	0.0947294	0.0951884	0.0851224	0.0746537	0.0760424	NA	0.0748866	0.0811867	0.0509454	0.0639301	0.0683851	0.108831	0.0804525	NA	0.08661	0.0876819	0.0896371	0.0756489	0.0765155	0.0881969	0.068132	0.0784605	0.0971539	0.0889821	0.0987685	0.0867274	0.0588988	0.0501887	0.0613095
TAG 46:1;0	TAG	GL	STO	46	1	0			0.498294	0.426603	0.475435	0.586101	0.473298	0.517014	0.592791	0.445808	0.47125	0.0638695	0.0668381	0.0623566	NA	0.0741675	0.0888013	0.0544423	0.061924	0.0831785	0.397928	0.384939	0.429524	0.408289	0.406931	0.437217	0.360679	0.395389	0.437837	0.067534	0.0749391	0.0929441	0.0824001	0.101149	0.0883631	0.0620854	0.0850262	0.064474
TAG 46:2;0	TAG	GL	STO	46	2	0			0.387859	0.33533	0.371319	0.439106	0.35424	0.378768	0.433699	0.331814	0.368388	0.0158897	0.0142314	NA	NA	0.0179636	0.0231403	NA	NA	NA	0.353957	0.341637	0.367447	0.332208	0.33067	0.348809	0.289001	0.308663	0.347575	0.0158379	0.0214873	0.0276348	0.0277256	0.0293239	0.024117	NA	0.0442827	0.0123074
TAG 46:3;0	TAG	GL	STO	46	3	0			0.0331479	0.0270045	0.0294483	0.0359122	NA	0.0274364	0.0406378	0.0326911	NA	NA	NA	NA	NA	NA	NA	NA	NA	NA	0.0303051	0.0294421	0.0311004	0.0279734	0.0272078	0.0311939	0.025405	0.0269101	0.0266859	NA	NA	NA	NA	NA	NA	NA	NA	NA
TAG 47:0;0	TAG	GL	STO	47	0	0			NA	NA	NA	NA	NA	NA	0.0271181	NA	NA	0.00893361	NA	NA	NA	NA	NA	NA	NA	NA	NA	NA	NA	NA	NA	NA	NA	NA	NA	NA	NA	NA	NA	NA	NA	NA	NA	NA
TAG 47:1;0	TAG	GL	STO	47	1	0			NA	NA	0.0175189	0.0191067	0.0202678	0.0214784	0.0474899	0.0129188	NA	NA	NA	NA	NA	NA	NA	NA	NA	NA	0.0117347	NA	NA	NA	0.00998166	NA	NA	NA	NA	NA	NA	NA	NA	NA	NA	NA	NA	NA
TAG 47:2;0	TAG	GL	STO	47	2	0			0.0212196	0.0180648	0.0213829	0.0306947	0.0270119	0.0270868	0.0411722	0.0167445	0.0167893	NA	NA	NA	NA	NA	NA	NA	NA	NA	0.016486	0.0159266	NA	0.0180701	0.0158641	0.0154539	0.0130182	0.0140388	0.0168905	NA	NA	NA	NA	NA	NA	NA	NA	NA
TAG 48:0;0	TAG	GL	STO	48	0	0			0.0513731	NA	0.044032	0.0638852	0.0547933	0.0535842	0.0726103	0.0435943	0.0377998	0.0443876	0.0355891	0.0334098	0.0285569	0.0360274	0.0396842	0.0255609	0.0321713	0.0454227	0.132156	0.0360308	0.0440906	NA	NA	0.0382471	0.0369589	0.0359174	0.0405892	0.0320699	0.0374092	0.0461758	0.03954	0.0422885	0.0464323	0.0291126	0.0318436	0.0292671
TAG 48:1;0	TAG	GL	STO	48	1	0			0.845247	0.816742	0.802289	0.898832	0.862914	0.849941	0.776701	0.697501	0.703244	0.121555	0.120589	0.122024	0.238237	0.1518	0.172917	0.0939804	0.0944212	0.151189	0.586535	0.582278	0.619319	0.608297	0.597342	0.619355	0.492448	0.505225	0.581757	0.118172	0.143348	0.171428	0.156243	0.176756	0.195062	0.0987423	0.1481	0.132577
TAG 48:2;0	TAG	GL	STO	48	2	0			1.84307	1.76989	1.80158	2.19644	1.83602	1.935	1.84148	1.61242	1.69947	0.056239	0.0526193	0.0520427	0.0647088	0.0664373	0.0732468	0.0477724	0.0534048	0.0768764	1.49693	1.42109	1.54181	1.41203	1.45469	1.58903	1.28896	1.32818	1.54066	0.0566759	0.0715916	0.0906654	0.0915255	0.102886	0.0911039	0.0585581	0.165726	0.0641376
TAG 48:3;0	TAG	GL	STO	48	3	0			1.11898	1.0105	1.09037	1.24354	1.06142	1.09714	1.16447	1.02099	1.0604	0.0122427	0.0114255	0.00983223	NA	NA	0.0170442	0.0112142	NA	0.020532	0.989085	0.976704	1.02599	0.894731	0.9154	0.970617	0.869064	0.92504	1.03336	0.0134829	0.0163899	0.0203298	0.0224501	0.0256727	0.0239006	0.016826	0.0599882	0.017289
TAG 49:0;0	TAG	GL	STO	49	0	0			NA	NA	NA	NA	NA	NA	0.0128311	NA	NA	NA	NA	NA	NA	NA	NA	NA	NA	NA	NA	NA	NA	NA	NA	NA	NA	NA	NA	NA	NA	NA	NA	NA	NA	NA	NA	NA
TAG 49:1;0	TAG	GL	STO	49	1	0			NA	NA	0.0181228	0.0211133	0.0200741	0.0230261	0.0368022	0.0141208	NA	NA	NA	NA	NA	NA	NA	NA	NA	NA	NA	NA	NA	NA	NA	NA	NA	NA	NA	NA	NA	NA	NA	NA	NA	NA	NA	NA
TAG 49:2;0	TAG	GL	STO	49	2	0			0.0233446	0.0213867	0.0273916	0.0421427	0.0352855	0.0336371	0.0460208	0.0227412	0.0266453	NA	NA	NA	NA	NA	NA	NA	NA	NA	0.022041	0.016674	0.0165568	0.0241094	0.0238992	0.0234542	0.0177959	0.0182224	0.0207567	NA	NA	NA	NA	NA	NA	NA	NA	NA
TAG 49:3;0	TAG	GL	STO	49	3	0			NA	NA	NA	NA	NA	NA	0.0150165	NA	NA	NA	NA	NA	NA	NA	NA	NA	NA	NA	NA	NA	NA	NA	NA	NA	NA	NA	NA	NA	NA	NA	NA	NA	NA	NA	NA	NA
TAG 50:0;0	TAG	GL	STO	50	0	0			NA	0.0164095	0.0169739	0.0245281	0.0186471	0.0220393	0.0293553	0.0162694	0.0162854	0.0252671	0.0193915	0.0171471	0.0312572	0.0325878	0.0333471	0.0226113	0.0265018	0.0297431	0.0500268	0.0169205	NA	NA	0.0177376	0.0170244	0.0206389	0.0179581	NA	0.0200777	0.0200834	0.0286545	0.0307335	0.0330771	0.0333861	0.0218529	NA	0.0226211
TAG 50:1;0	TAG	GL	STO	50	1	0			0.682559	0.674373	0.693931	0.808207	0.721416	0.72475	0.612823	0.570425	0.559422	0.0752745	0.0784196	0.0834807	0.180231	0.10603	0.130094	0.0702557	0.069055	0.106044	0.470759	0.426799	0.491942	0.474705	0.473592	0.494124	0.37979	0.388986	0.448505	0.0852153	0.0961838	0.116481	0.118987	0.142677	0.159318	0.0759408	0.128516	0.10944
TAG 50:2;0	TAG	GL	STO	50	2	0			1.87164	1.71027	1.91591	2.4554	1.92374	2.12843	2.0269	1.69151	1.81348	0.0451631	0.0456537	0.0456316	0.0693638	0.073152	0.0705562	0.0537577	0.0587268	0.0768416	1.46671	1.42167	1.5454	1.5002	1.5023	1.65042	1.37042	1.40645	1.64949	0.0543438	0.0696329	0.0900226	0.0986887	0.120963	0.105067	0.0632464	0.19016	0.0780274
TAG 50:3;0	TAG	GL	STO	50	3	0			1.27041	1.12772	1.23497	1.49141	1.23303	1.2933	1.381	1.15501	1.2389	0.0168779	0.0156892	0.01572	NA	0.0228828	0.0289358	0.022728	0.0232161	0.0310069	1.09588	1.08472	1.14725	1.03538	1.04152	1.08887	1.01293	1.07252	1.19837	0.0185574	0.0221476	0.0332268	0.041	0.0461973	0.0420308	0.0268349	0.0917132	0.0324423
TAG 51:1;0	TAG	GL	STO	51	1	0			NA	NA	NA	NA	NA	NA	0.0120154	NA	NA	NA	NA	NA	NA	NA	NA	NA	NA	NA	NA	NA	NA	NA	NA	NA	NA	NA	NA	NA	NA	NA	NA	NA	NA	NA	NA	NA
TAG 51:2;0	TAG	GL	STO	51	2	0			NA	NA	0.0113506	0.0194613	0.0177395	0.0167753	0.0191772	0.0101722	NA	NA	NA	NA	NA	NA	NA	NA	NA	NA	NA	NA	NA	0.0117312	0.0135106	0.0136223	NA	NA	0.011923	NA	NA	NA	NA	NA	NA	NA	NA	NA
TAG 52:0;0	TAG	GL	STO	52	0	0			0.0372916	0.0445047	0.0443438	NA	NA	0.0563965	NA	NA	0.0312804	0.0188796	0.0125426	0.0145535	0.0620158	0.071763	0.0696157	0.0392059	0.0426388	0.0499999	0.0455139	0.0355073	0.042119	0.0489708	0.0502389	0.0546664	0.0247186	0.0244254	0.0282815	0.0172258	0.0129154	0.0188409	0.068192	0.075488	0.0648889	0.0356671	0.0287462	0.0317329
TAG 52:1;0	TAG	GL	STO	52	1	0			0.315638	0.309972	0.326945	NA	0.341051	0.342315	0.275712	NA	0.257211	0.035478	0.0355601	0.0391611	0.0646407	0.0537796	0.0576419	0.0312865	0.0371391	0.0459262	0.218935	0.195072	0.22721	0.218546	0.230216	NA	0.174276	NA	0.197477	0.0382902	0.042962	0.0527286	0.0604529	0.0681473	0.0685959	0.0342304	0.0629684	0.0448989
TAG 52:2;0	TAG	GL	STO	52	2	0			0.859231	0.721769	0.901602	1.30425	0.961316	0.995513	1.0003	0.759172	0.828317	0.0322679	0.0217382	0.0275936	NA	0.0374237	0.0365697	0.0330134	0.040567	0.040418	0.761407	0.632487	0.72928	0.699035	0.703674	0.775757	0.634235	0.667914	0.774959	0.0272254	0.0530578	0.104778	0.0643865	0.0704056	0.0711779	0.0365812	0.0895407	0.0625551
TAG 52:3;0	TAG	GL	STO	52	3	0			0.428553	0.351594	0.44467	0.607729	0.438119	0.464712	0.50237	0.375131	0.408876	0.0171073	NA	NA	NA	NA	NA	0.0198259	0.0218078	0.0159891	0.445455	0.358225	0.38308	0.333286	0.348164	0.387194	0.347118	0.363107	0.407341	0.00771686	0.0334774	0.0649636	0.0340317	0.0289876	0.0310684	0.0139086	0.0494005	0.0328332
TAG 52:4;0	TAG	GL	STO	52	4	0			NA	NA	NA	0.0192175	NA	NA	NA	NA	NA	NA	NA	NA	NA	NA	NA	NA	NA	NA	0.0175784	NA	NA	NA	NA	NA	NA	NA	NA	NA	NA	0.0136568	NA	NA	NA	NA	NA	NA
TAG 54:0;0	TAG	GL	STO	54	0	0			NA	NA	0.0407025	0.0528063	NA	0.0471347	0.0310502	NA	0.0274458	0.010584	NA	NA	0.0450007	0.0439115	0.0464838	0.0222865	NA	0.0333689	0.0318593	0.0315627	NA	NA	0.0383677	NA	0.0194487	0.0169014	0.0200334	0.00767984	NA	NA	0.0460587	0.0518674	0.0465677	0.0247825	0.0152655	0.0195002
TAG 54:1;0	TAG	GL	STO	54	1	0			0.0906518	0.0839666	0.0949685	0.105797	0.0928357	0.0908425	0.0756842	0.0720904	0.0693425	0.0122829	0.0137214	0.0152287	NA	0.0225311	0.0226724	NA	0.0136575	0.0177296	0.0625684	0.0596294	0.0605491	0.0665712	0.0656055	0.0640346	0.0541078	0.0523136	0.0629023	0.0130013	0.0169767	0.0196238	0.0199831	0.0278454	0.0252994	0.0128989	0.0201043	0.0117282
TAG 54:2;0	TAG	GL	STO	54	2	0			0.22327	0.15894	0.216131	0.297766	0.198546	0.22858	0.229097	0.184413	0.18739	0.0116119	NA	NA	NA	NA	0.0284092	NA	NA	0.024098	0.169967	0.156095	0.173557	0.167759	0.16525	0.189504	0.152939	0.155351	0.18609	NA	NA	0.022944	NA	0.0218251	0.0353197	NA	0.0259758	NA
TAG 54:3;0	TAG	GL	STO	54	3	0			0.0520856	0.0500164	0.1172	0.418718	0.231524	0.104597	0.121565	0.0752465	0.0476816	0.0495568	NA	0.0170939	NA	NA	0.0149047	0.0341207	0.0482379	NA	0.361608	0.0388742	0.0498791	0.0424077	0.0359849	0.0589651	0.0419772	0.0515083	0.0432124	0.0113667	0.0840335	0.240055	0.0774977	0.0332379	0.0562504	0.0103352	0.0134064	0.0910721
TAG 54:4;0	TAG	GL	STO	54	4	0			NA	NA	0.042779	0.218291	0.10872	0.0427047	0.044409	0.0234427	NA	0.0263499	NA	NA	NA	NA	NA	0.0173392	0.0288396	NA	0.191866	NA	NA	NA	NA	0.0119885	NA	NA	NA	NA	0.044701	0.138591	0.0443565	0.0196579	0.0330349	NA	NA	0.0500158
TAG 54:5;0	TAG	GL	STO	54	5	0			NA	NA	0.0140424	0.0826838	0.0454633	0.0139866	0.0212296	NA	NA	0.00894172	NA	NA	NA	NA	NA	NA	NA	NA	0.0475777	NA	NA	NA	NA	NA	NA	NA	NA	NA	0.0193621	0.0511569	0.015924	NA	NA	NA	NA	0.0207292
TAG 56:0;0	TAG	GL	STO	56	0	0			NA	NA	NA	0.0143215	0.0140237	0.01565	NA	NA	NA	NA	NA	NA	NA	NA	NA	NA	NA	NA	NA	0.0106657	0.011611	NA	0.0119871	NA	NA	NA	NA	NA	NA	NA	NA	NA	NA	NA	NA	NA
TAG 56:1;0	TAG	GL	STO	56	1	0			0.0783906	0.0675769	0.0777107	0.084944	0.0774584	0.0733067	0.0578181	0.0566424	0.0511648	0.0109887	0.00927046	0.0153914	NA	0.0222569	0.0261795	NA	NA	0.0281608	0.0513533	0.0545597	0.0595443	0.0549307	0.0512129	0.0589476	0.0439265	0.044708	0.0523699	0.0100109	0.0130659	0.0153561	0.0230714	0.0243507	0.0328196	0.0135363	0.015442	0.0201703
TAG 56:2;0	TAG	GL	STO	56	2	0			0.0545062	0.0384571	0.0518218	0.0525871	0.0459458	0.0416665	0.0403048	0.0458978	0.037273	NA	NA	NA	NA	NA	NA	NA	NA	NA	0.0340146	0.0358834	0.0458445	0.0380328	0.0373603	0.039797	0.0411952	0.0366453	0.0439354	NA	NA	NA	NA	NA	NA	NA	NA	NA
TAG 58:1;0	TAG	GL	STO	58	1	0			0.146756	0.162182	0.177082	0.184015	0.209926	0.19163	0.120948	0.136299	0.115139	NA	NA	NA	NA	NA	NA	NA	NA	NA	0.106216	0.097881	0.115197	0.122015	0.119348	0.118679	NA	0.064786	0.0730099	NA	NA	0.00979682	0.0374872	0.0366434	NA	NA	0.0251723	NA
TAG 58:2;0	TAG	GL	STO	58	2	0			0.128903	0.128044	0.151418	0.144938	0.158216	0.145909	0.0883035	0.100088	0.0917828	NA	NA	NA	NA	NA	NA	NA	NA	NA	0.107681	0.116108	0.115407	0.108949	0.110958	0.11798	0.0600944	0.0555318	0.0711534	NA	NA	NA	NA	NA	NA	NA	NA	NA
TAG 60:1;0	TAG	GL	STO	60	1	0			0.125971	0.132569	0.155439	0.166618	0.172659	0.170854	0.0940174	0.107743	0.0938349	NA	NA	NA	NA	NA	NA	NA	NA	NA	0.0857716	0.0781905	0.0870837	0.0915044	0.0925094	0.104608	0.0449006	0.045073	0.0546884	NA	NA	NA	NA	0.0307065	NA	NA	NA	NA
TAG 60:2;0	TAG	GL	STO	60	2	0			NA	0.101649	0.113353	0.128041	0.118301	0.10803	0.0746297	0.0808421	0.0790536	NA	NA	NA	NA	NA	NA	NA	NA	NA	NA	0.0755248	NA	0.0717027	NA	0.0817384	0.036749	0.0412274	0.0447764	NA	NA	NA	NA	NA	NA	NA	NA	NA
